# Supplementary material for: Gliclazide impurity F: N-[(perhydro­cyclo­penta­[c]pyrrol-2-yl)amino­carbon­yl]-o-toluene­sulfonamide
Source: Acta Crystallogr Sect E Struct Rep Online. 2012 Jan 18;68(Pt 2):o446. doi: 10.1107/S1600536811054985 (PMC3275201; doi:10.1107/S1600536811054985)
Supplement: Supplementary file 1 [file e-68-0o446-sup1.cif]

##############################################################################
#                                                                            #
# This CIF contains the data in a paper accepted for publication in          #
# Acta Crystallographica Section E. It conforms to the requirements of       #
# Notes for Authors for Acta Crystallographica Section E, and has been       #
# peer reviewed under the auspices of the IUCr Commission on Journals.       #
#                                                                            #
# Full details of the Crystallographic Information File format               #
# are given in the paper "The Crystallographic Information File (CIF):       #
# a New Standard Archive File for Crystallography" by S. R. Hall, F. H.      #
# Allen and I. D. Brown [Acta Cryst. (1991), A47, 655-685].                  #
#                                                                            #
# The current version of the core CIF dictionary is obtainable from          #
# ftp://ftp.iucr.org/pub/cif_core.dic.                                       #
#                                                                            #
# Software is freely available for graphical display of the structure(s)     #
# in this CIF. For information consult the CIF software page                 #
# http://www.iucr.org/resources/cif/software.                                #
#                                                                            #
# This file may be used for bona fide research purposes within the           #
# scientific community so long as proper attribution is given to the journal # 
# article from which it was obtained.                                        #
#                                                                            #
##############################################################################
data_I
_audit_creation_method     SHELXL97
_chemical_name_systematic
;
1-(2-Methylphenylsulfonyl)-3-(perhydrocyclopenta[<i>c</i>]pyrrol-2-yl)urea
;
_chemical_name_common
;
<i>N</i>-[(perhydrocyclopenta[<i>c</i>]pyrrol-2-yl)aminocarbonyl]-<i>o</i>-
toluenesulfonamide
;
_chemical_formula_moiety     'C15 H21 N3 O3 S'
_chemical_formula_sum     'C15 H21 N3 O3 S'
_chemical_formula_iupac     'C15 H21 N3 O3 S'
_chemical_formula_weight     323.41
_chemical_melting_point     ?
_symmetry_cell_setting     monoclinic
_symmetry_space_group_name_H-M     'P 21/c'
_symmetry_space_group_name_Hall     '-P 2ybc'
loop_
    _symmetry_equiv_pos_as_xyz
    'x, y, z'
    '-x, y+1/2, -z+1/2'
    '-x, -y, -z'
    'x, -y-1/2, z-1/2'
_cell_length_a     10.891(7)
_cell_length_b     11.226(7)
_cell_length_c     13.477(9)
_cell_angle_alpha     90.00
_cell_angle_beta     95.509(9)
_cell_angle_gamma     90.00
_cell_volume     1640.2(18)
_cell_formula_units_Z     4
_cell_measurement_reflns_used     5900
_cell_measurement_theta_min     1.5
_cell_measurement_theta_max     27.9
_cell_measurement_temperature     113(2)
_exptl_crystal_description     Prism
_exptl_crystal_colour     Colourless
_exptl_crystal_size_max     0.20
_exptl_crystal_size_mid     0.18
_exptl_crystal_size_min     0.10
_exptl_crystal_density_diffrn     1.310
_exptl_crystal_density_meas     ?
_exptl_crystal_density_method     'not measured'
_exptl_crystal_F_000     688
_exptl_absorpt_coefficient_mu     0.213
_exptl_absorpt_correction_type     multi-scan
_exptl_absorpt_process_details     '(CrystalClear; Rigaku/MSC, 2002)'
_exptl_absorpt_correction_T_min     0.9586
_exptl_absorpt_correction_T_max     0.9790
_exptl_special_details     ?
_diffrn_ambient_temperature     113(2)
_diffrn_radiation_type     MoK\a
_diffrn_radiation_wavelength     0.71073
_diffrn_radiation_source     'rotating anode'
_diffrn_radiation_monochromator     multilayer
_diffrn_measurement_device_type     'Rigaku Saturn724 CCD'
_diffrn_measurement_method     '\w and \f scans'
_diffrn_detector_area_resol_mean     14.22
_diffrn_reflns_number     16805
_diffrn_reflns_av_R_equivalents     0.0699
_diffrn_reflns_av_sigmaI/netI     0.0423
_diffrn_reflns_theta_min     1.88
_diffrn_reflns_theta_max     27.89
_diffrn_reflns_theta_full     27.89
_diffrn_measured_fraction_theta_max     0.998
_diffrn_measured_fraction_theta_full     0.998
_diffrn_reflns_limit_h_min     -14
_diffrn_reflns_limit_h_max     14
_diffrn_reflns_limit_k_min     -14
_diffrn_reflns_limit_k_max     13
_diffrn_reflns_limit_l_min     -17
_diffrn_reflns_limit_l_max     17
_diffrn_standards_number     0
_diffrn_standards_interval_count     0
_diffrn_standards_interval_time     0
_diffrn_standards_decay_%     0
_refine_special_details     ?
_reflns_number_total     3904
_reflns_number_gt     3461
_reflns_threshold_expression     I>2\s(I)
_refine_ls_structure_factor_coef     Fsqd
_refine_ls_matrix_type     full
_refine_ls_R_factor_all     0.0530
_refine_ls_R_factor_gt     0.0444
_refine_ls_wR_factor_gt     0.1058
_refine_ls_wR_factor_ref     0.1134
_refine_ls_goodness_of_fit_ref     1.043
_refine_ls_restrained_S_all     1.043
_refine_ls_number_reflns     3904
_refine_ls_number_parameters     208
_refine_ls_number_restraints     3
_refine_ls_number_constraints     0
_refine_ls_hydrogen_treatment     mixed
_refine_ls_weighting_scheme     calc
_refine_ls_weighting_details
         'calc w=1/[\s^2^(Fo^2^)+(0.0562P)^2^+0.7703P] where P=(Fo^2^+2Fc^2^)/3'
_atom_sites_solution_hydrogens     geom
_atom_sites_solution_primary     direct
_atom_sites_solution_secondary     difmap
_refine_ls_shift/su_max     0.002
_refine_ls_shift/su_mean     0.000
_refine_diff_density_max     0.302
_refine_diff_density_min     -0.513
_refine_ls_extinction_method     none
_refine_ls_extinction_coef     ?
loop_
    _atom_type_symbol
    _atom_type_description
    _atom_type_scat_dispersion_real
    _atom_type_scat_dispersion_imag
    _atom_type_scat_source
    'C' 'C' 0.0033 0.0016
                         'International Tables Vol C Tables 4.2.6.8 and 6.1.1.4'
    'H' 'H' 0.0000 0.0000
                         'International Tables Vol C Tables 4.2.6.8 and 6.1.1.4'
    'N' 'N' 0.0061 0.0033
                         'International Tables Vol C Tables 4.2.6.8 and 6.1.1.4'
    'O' 'O' 0.0106 0.0060
                         'International Tables Vol C Tables 4.2.6.8 and 6.1.1.4'
    'S' 'S' 0.1246 0.1234
                         'International Tables Vol C Tables 4.2.6.8 and 6.1.1.4'
_computing_data_collection     'CrystalClear (Rigaku/MSC, 2002)'
_computing_cell_refinement     'CrystalClear (Rigaku/MSC, 2002)'
_computing_data_reduction     'CrystalClear (Rigaku/MSC, 2002)'
_computing_structure_solution     'SHELXS97 (Sheldrick, 2008)'
_computing_structure_refinement     'SHELXL97 (Sheldrick, 2008)'
_computing_molecular_graphics     'SHELXTL (Sheldrick, 2008)'
_computing_publication_material     'CrystalStructure (Rigaku/MSC, 2006)'
loop_
    _atom_site_type_symbol
    _atom_site_label
    _atom_site_fract_x
    _atom_site_fract_y
    _atom_site_fract_z
    _atom_site_U_iso_or_equiv
    _atom_site_adp_type
    _atom_site_calc_flag
    _atom_site_refinement_flags
    _atom_site_occupancy
    _atom_site_symmetry_multiplicity
    _atom_site_disorder_assembly
    _atom_site_disorder_group
    S S1 0.88574(3) 0.63900(3) 1.09521(2) 0.01593(11) Uani d . 1 1 . .
    O O1 0.83163(10) 0.75502(10) 1.08708(8) 0.0226(2) Uani d . 1 1 . .
    O O2 1.01217(9) 0.62502(10) 1.07406(8) 0.0209(2) Uani d . 1 1 . .
    O O3 0.62260(9) 0.57766(10) 1.07603(8) 0.0205(2) Uani d . 1 1 . .
    N N1 0.80984(11) 0.54879(12) 1.01545(9) 0.0174(3) Uani d D 1 1 . .
    N N2 0.63131(12) 0.47495(13) 0.93204(9) 0.0222(3) Uani d D 1 1 . .
    N N3 0.69959(11) 0.44335(12) 0.85221(9) 0.0179(3) Uani d . 1 1 . .
    C C1 1.01300(15) 0.40745(16) 1.19750(12) 0.0251(3) Uani d . 1 1 . .
    H H1A 0.9694 0.3882 1.1324 0.038 Uiso calc R 1 1 . .
    H H1B 1.0329 0.3337 1.2345 0.038 Uiso calc R 1 1 . .
    H H1C 1.0893 0.4503 1.1879 0.038 Uiso calc R 1 1 . .
    C C2 0.93199(14) 0.48450(14) 1.25551(11) 0.0190(3) Uani d . 1 1 . .
    C C3 0.91819(16) 0.45650(16) 1.35526(12) 0.0250(3) Uani d . 1 1 . .
    H H3 0.9612 0.3899 1.3850 0.030 Uiso calc R 1 1 . .
    C C4 0.84335(16) 0.52348(17) 1.41160(12) 0.0288(4) Uani d . 1 1 . .
    H H4 0.8377 0.5035 1.4795 0.035 Uiso calc R 1 1 . .
    C C5 0.77680(16) 0.61910(17) 1.36998(12) 0.0266(4) Uani d . 1 1 . .
    H H5 0.7238 0.6632 1.4083 0.032 Uiso calc R 1 1 . .
    C C6 0.78836(15) 0.64984(15) 1.27155(11) 0.0211(3) Uani d . 1 1 . .
    H H6 0.7428 0.7150 1.2420 0.025 Uiso calc R 1 1 . .
    C C7 0.86715(13) 0.58463(14) 1.21606(10) 0.0165(3) Uani d . 1 1 . .
    C C8 0.68259(13) 0.53668(14) 1.01056(10) 0.0169(3) Uani d . 1 1 . .
    C C9 0.70155(15) 0.31371(15) 0.83580(12) 0.0235(3) Uani d . 1 1 . .
    H H9A 0.6184 0.2788 0.8382 0.028 Uiso calc R 1 1 . .
    H H9B 0.7598 0.2739 0.8862 0.028 Uiso calc R 1 1 . .
    C C10 0.74462(16) 0.30259(17) 0.73176(13) 0.0289(4) Uani d . 1 1 . .
    H H10 0.8364 0.2946 0.7354 0.035 Uiso calc R 1 1 . .
    C C11 0.68091(18) 0.20163(19) 0.66902(16) 0.0389(5) Uani d . 1 1 . .
    H H11A 0.7340 0.1726 0.6185 0.047 Uiso calc R 1 1 . .
    H H11B 0.6607 0.1341 0.7118 0.047 Uiso calc R 1 1 . .
    C C12 0.56419(18) 0.25961(19) 0.61967(14) 0.0358(4) Uani d . 1 1 . .
    H H12A 0.5304 0.2138 0.5605 0.043 Uiso calc R 1 1 . .
    H H12B 0.5003 0.2661 0.6669 0.043 Uiso calc R 1 1 . .
    C C13 0.6079(2) 0.3821(2) 0.58998(13) 0.0386(5) Uani d . 1 1 . .
    H H13A 0.5380 0.4386 0.5806 0.046 Uiso calc R 1 1 . .
    H H13B 0.6484 0.3777 0.5274 0.046 Uiso calc R 1 1 . .
    C C14 0.70093(17) 0.42092(17) 0.67816(12) 0.0294(4) Uani d . 1 1 . .
    H H14 0.7720 0.4652 0.6541 0.035 Uiso calc R 1 1 . .
    C C15 0.64125(16) 0.49198(16) 0.75762(11) 0.0238(3) Uani d . 1 1 . .
    H H15A 0.6586 0.5782 0.7520 0.029 Uiso calc R 1 1 . .
    H H15B 0.5508 0.4797 0.7519 0.029 Uiso calc R 1 1 . .
    H H1 0.8539(17) 0.5085(18) 0.9741(13) 0.038(6) Uiso d D 1 1 . .
    H H2 0.5498(9) 0.4609(18) 0.9291(15) 0.031(5) Uiso d D 1 1 . .
loop_
    _atom_site_aniso_label
    _atom_site_aniso_U_11
    _atom_site_aniso_U_22
    _atom_site_aniso_U_33
    _atom_site_aniso_U_12
    _atom_site_aniso_U_13
    _atom_site_aniso_U_23
    S1 0.01388(18) 0.0184(2) 0.01533(18) -0.00225(13) 0.00034(13) 0.00038(12)
    O1 0.0254(6) 0.0186(6) 0.0233(5) -0.0009(5) -0.0007(4) 0.0021(4)
    O2 0.0125(5) 0.0291(6) 0.0212(5) -0.0041(4) 0.0017(4) 0.0003(4)
    O3 0.0147(5) 0.0292(6) 0.0180(5) 0.0003(4) 0.0028(4) -0.0054(4)
    N1 0.0125(6) 0.0234(7) 0.0162(6) -0.0016(5) 0.0014(4) -0.0045(5)
    N2 0.0130(6) 0.0359(8) 0.0181(6) -0.0031(5) 0.0037(5) -0.0082(5)
    N3 0.0158(6) 0.0229(7) 0.0155(6) -0.0003(5) 0.0036(5) -0.0040(5)
    C1 0.0235(8) 0.0263(9) 0.0257(8) 0.0063(7) 0.0045(6) 0.0044(6)
    C2 0.0158(7) 0.0215(8) 0.0192(7) -0.0010(6) -0.0007(5) 0.0007(6)
    C3 0.0256(8) 0.0292(9) 0.0199(7) 0.0010(7) -0.0005(6) 0.0062(6)
    C4 0.0303(9) 0.0399(11) 0.0163(7) -0.0038(8) 0.0029(6) 0.0014(7)
    C5 0.0245(8) 0.0366(10) 0.0192(7) 0.0001(7) 0.0043(6) -0.0064(7)
    C6 0.0193(7) 0.0225(8) 0.0212(7) 0.0002(6) 0.0008(6) -0.0034(6)
    C7 0.0148(6) 0.0188(7) 0.0153(6) -0.0038(6) -0.0011(5) -0.0012(5)
    C8 0.0138(6) 0.0204(8) 0.0165(6) -0.0002(6) 0.0018(5) 0.0003(5)
    C9 0.0210(7) 0.0224(8) 0.0265(8) 0.0013(6) -0.0010(6) -0.0019(6)
    C10 0.0202(7) 0.0357(10) 0.0308(9) 0.0020(7) 0.0027(6) -0.0136(7)
    C11 0.0335(10) 0.0372(11) 0.0447(11) 0.0047(8) -0.0033(8) -0.0228(9)
    C12 0.0309(9) 0.0407(11) 0.0347(9) -0.0030(8) -0.0015(7) -0.0179(8)
    C13 0.0440(11) 0.0524(13) 0.0187(8) -0.0078(10) 0.0001(7) -0.0064(8)
    C14 0.0323(9) 0.0363(10) 0.0204(7) -0.0092(8) 0.0070(7) -0.0059(7)
    C15 0.0295(8) 0.0234(9) 0.0181(7) -0.0013(7) -0.0002(6) -0.0003(6)
_geom_special_details     ?
loop_
    _geom_bond_atom_site_label_1
    _geom_bond_atom_site_label_2
    _geom_bond_site_symmetry_2
    _geom_bond_distance
    _geom_bond_publ_flag
    S1 O1 . 1.4295(14) ?
    S1 O2 . 1.4413(14) ?
    S1 N1 . 1.6413(14) ?
    S1 C7 . 1.7690(18) ?
    O3 C8 . 1.2360(18) ?
    N1 C8 . 1.388(2) ?
    N1 H1 . 0.893(7) ?
    N2 C8 . 1.341(2) ?
    N2 N3 . 1.4107(17) ?
    N2 H2 . 0.898(9) ?
    N3 C9 . 1.473(2) ?
    N3 C15 . 1.474(2) ?
    C1 C2 . 1.507(2) ?
    C1 H1A . 0.9800 ?
    C1 H1B . 0.9800 ?
    C1 H1C . 0.9800 ?
    C2 C3 . 1.403(2) ?
    C2 C7 . 1.405(2) ?
    C3 C4 . 1.388(2) ?
    C3 H3 . 0.9500 ?
    C4 C5 . 1.384(3) ?
    C4 H4 . 0.9500 ?
    C5 C6 . 1.388(2) ?
    C5 H5 . 0.9500 ?
    C6 C7 . 1.398(2) ?
    C6 H6 . 0.9500 ?
    C9 C10 . 1.526(2) ?
    C9 H9A . 0.9900 ?
    C9 H9B . 0.9900 ?
    C10 C11 . 1.539(2) ?
    C10 C14 . 1.564(3) ?
    C10 H10 . 1.0000 ?
    C11 C12 . 1.523(3) ?
    C11 H11A . 0.9900 ?
    C11 H11B . 0.9900 ?
    C12 C13 . 1.521(3) ?
    C12 H12A . 0.9900 ?
    C12 H12B . 0.9900 ?
    C13 C14 . 1.548(3) ?
    C13 H13A . 0.9900 ?
    C13 H13B . 0.9900 ?
    C14 C15 . 1.529(2) ?
    C14 H14 . 1.0000 ?
    C15 H15A . 0.9900 ?
    C15 H15B . 0.9900 ?
loop_
    _geom_angle_atom_site_label_1
    _geom_angle_atom_site_label_2
    _geom_angle_atom_site_label_3
    _geom_angle_site_symmetry_1
    _geom_angle_site_symmetry_3
    _geom_angle
    _geom_angle_publ_flag
    O1 S1 O2 . . 118.60(7) ?
    O1 S1 N1 . . 109.51(8) ?
    O2 S1 N1 . . 103.53(7) ?
    O1 S1 C7 . . 107.59(7) ?
    O2 S1 C7 . . 109.91(7) ?
    N1 S1 C7 . . 107.17(8) ?
    C8 N1 S1 . . 121.96(10) ?
    C8 N1 H1 . . 121.0(14) ?
    S1 N1 H1 . . 117.1(14) ?
    C8 N2 N3 . . 121.44(13) ?
    C8 N2 H2 . . 117.4(13) ?
    N3 N2 H2 . . 120.9(13) ?
    N2 N3 C9 . . 112.29(12) ?
    N2 N3 C15 . . 110.58(13) ?
    C9 N3 C15 . . 104.33(12) ?
    C2 C1 H1A . . 109.5 ?
    C2 C1 H1B . . 109.5 ?
    H1A C1 H1B . . 109.5 ?
    C2 C1 H1C . . 109.5 ?
    H1A C1 H1C . . 109.5 ?
    H1B C1 H1C . . 109.5 ?
    C3 C2 C7 . . 116.48(14) ?
    C3 C2 C1 . . 119.38(15) ?
    C7 C2 C1 . . 124.14(14) ?
    C4 C3 C2 . . 121.70(16) ?
    C4 C3 H3 . . 119.1 ?
    C2 C3 H3 . . 119.1 ?
    C5 C4 C3 . . 120.74(15) ?
    C5 C4 H4 . . 119.6 ?
    C3 C4 H4 . . 119.6 ?
    C4 C5 C6 . . 119.22(15) ?
    C4 C5 H5 . . 120.4 ?
    C6 C5 H5 . . 120.4 ?
    C5 C6 C7 . . 119.84(16) ?
    C5 C6 H6 . . 120.1 ?
    C7 C6 H6 . . 120.1 ?
    C6 C7 C2 . . 121.92(14) ?
    C6 C7 S1 . . 116.24(12) ?
    C2 C7 S1 . . 121.79(11) ?
    O3 C8 N2 . . 123.16(14) ?
    O3 C8 N1 . . 121.58(14) ?
    N2 C8 N1 . . 115.24(13) ?
    N3 C9 C10 . . 103.24(13) ?
    N3 C9 H9A . . 111.1 ?
    C10 C9 H9A . . 111.1 ?
    N3 C9 H9B . . 111.1 ?
    C10 C9 H9B . . 111.1 ?
    H9A C9 H9B . . 109.1 ?
    C9 C10 C11 . . 113.77(16) ?
    C9 C10 C14 . . 104.37(13) ?
    C11 C10 C14 . . 105.70(15) ?
    C9 C10 H10 . . 110.9 ?
    C11 C10 H10 . . 110.9 ?
    C14 C10 H10 . . 110.9 ?
    C12 C11 C10 . . 103.80(16) ?
    C12 C11 H11A . . 111.0 ?
    C10 C11 H11A . . 111.0 ?
    C12 C11 H11B . . 111.0 ?
    C10 C11 H11B . . 111.0 ?
    H11A C11 H11B . . 109.0 ?
    C13 C12 C11 . . 103.40(17) ?
    C13 C12 H12A . . 111.1 ?
    C11 C12 H12A . . 111.1 ?
    C13 C12 H12B . . 111.1 ?
    C11 C12 H12B . . 111.1 ?
    H12A C12 H12B . . 109.0 ?
    C12 C13 C14 . . 104.54(16) ?
    C12 C13 H13A . . 110.8 ?
    C14 C13 H13A . . 110.8 ?
    C12 C13 H13B . . 110.8 ?
    C14 C13 H13B . . 110.8 ?
    H13A C13 H13B . . 108.9 ?
    C15 C14 C13 . . 113.18(16) ?
    C15 C14 C10 . . 104.51(14) ?
    C13 C14 C10 . . 105.24(16) ?
    C15 C14 H14 . . 111.2 ?
    C13 C14 H14 . . 111.2 ?
    C10 C14 H14 . . 111.2 ?
    N3 C15 C14 . . 103.62(14) ?
    N3 C15 H15A . . 111.0 ?
    C14 C15 H15A . . 111.0 ?
    N3 C15 H15B . . 111.0 ?
    C14 C15 H15B . . 111.0 ?
    H15A C15 H15B . . 109.0 ?
loop_
    _geom_torsion_atom_site_label_1
    _geom_torsion_atom_site_label_2
    _geom_torsion_atom_site_label_3
    _geom_torsion_atom_site_label_4
    _geom_torsion_site_symmetry_1
    _geom_torsion_site_symmetry_2
    _geom_torsion_site_symmetry_3
    _geom_torsion_site_symmetry_4
    _geom_torsion
    _geom_torsion_publ_flag
    O1 S1 N1 C8 . . . . -51.88(14) ?
    O2 S1 N1 C8 . . . . -179.30(12) ?
    C7 S1 N1 C8 . . . . 64.54(14) ?
    C8 N2 N3 C9 . . . . 122.19(16) ?
    C8 N2 N3 C15 . . . . -121.73(16) ?
    C7 C2 C3 C4 . . . . 0.7(2) ?
    C1 C2 C3 C4 . . . . -179.07(16) ?
    C2 C3 C4 C5 . . . . 1.7(3) ?
    C3 C4 C5 C6 . . . . -1.9(3) ?
    C4 C5 C6 C7 . . . . -0.3(2) ?
    C5 C6 C7 C2 . . . . 2.8(2) ?
    C5 C6 C7 S1 . . . . -174.57(12) ?
    C3 C2 C7 C6 . . . . -2.9(2) ?
    C1 C2 C7 C6 . . . . 176.81(15) ?
    C3 C2 C7 S1 . . . . 174.32(12) ?
    C1 C2 C7 S1 . . . . -5.9(2) ?
    O1 S1 C7 C6 . . . . 10.97(14) ?
    O2 S1 C7 C6 . . . . 141.43(12) ?
    N1 S1 C7 C6 . . . . -106.71(13) ?
    O1 S1 C7 C2 . . . . -166.44(12) ?
    O2 S1 C7 C2 . . . . -35.98(14) ?
    N1 S1 C7 C2 . . . . 75.88(14) ?
    N3 N2 C8 O3 . . . . 171.41(14) ?
    N3 N2 C8 N1 . . . . -10.5(2) ?
    S1 N1 C8 O3 . . . . -12.1(2) ?
    S1 N1 C8 N2 . . . . 169.83(12) ?
    N2 N3 C9 C10 . . . . 163.97(12) ?
    C15 N3 C9 C10 . . . . 44.19(15) ?
    N3 C9 C10 C11 . . . . -142.41(15) ?
    N3 C9 C10 C14 . . . . -27.70(16) ?
    C9 C10 C11 C12 . . . . 87.0(2) ?
    C14 C10 C11 C12 . . . . -26.96(19) ?
    C10 C11 C12 C13 . . . . 41.04(19) ?
    C11 C12 C13 C14 . . . . -39.17(19) ?
    C12 C13 C14 C15 . . . . -91.52(19) ?
    C12 C13 C14 C10 . . . . 22.00(19) ?
    C9 C10 C14 C15 . . . . 2.29(17) ?
    C11 C10 C14 C15 . . . . 122.56(15) ?
    C9 C10 C14 C13 . . . . -117.18(15) ?
    C11 C10 C14 C13 . . . . 3.09(18) ?
    N2 N3 C15 C14 . . . . -163.62(13) ?
    C9 N3 C15 C14 . . . . -42.68(16) ?
    C13 C14 C15 N3 . . . . 137.91(16) ?
    C10 C14 C15 N3 . . . . 23.94(17) ?
loop_
    _geom_hbond_atom_site_label_D
    _geom_hbond_atom_site_label_H
    _geom_hbond_atom_site_label_A
    _geom_hbond_site_symmetry_A
    _geom_hbond_distance_DH
    _geom_hbond_distance_HA
    _geom_hbond_distance_DA
    _geom_hbond_angle_DHA
    _geom_hbond_publ_flag
    N2 H2 O3 3_667 0.898(9) 1.922(13) 2.820(2) 177(2) yes
    N1 H1 O2 3_767 0.893(7) 2.231(11) 3.077(2) 158(2) yes
data_global
_journal_date_recd_electronic     2011-10-11
_journal_date_accepted     2011-12-21
_journal_name_full     'Acta Crystallographica, Section E'
_journal_year     2012
_journal_volume     68
_journal_issue      2
_journal_page_first     o446
_journal_page_last     o446
_journal_paper_category     QO
_journal_paper_doi     10.1107/S1600536811054985
_journal_coeditor_code     BH2389
_publ_contact_author_name     'Yan Sun'
_publ_contact_author_address
;
High Pressure Adsorption Laboratory, School of Chemical Engineering and
Technology, Tianjin University, Tianjin 300072, People's Republic of China
;
_publ_contact_author_email     sytju@163.com
_publ_contact_author_fax     ?
_publ_contact_author_phone     ?
_publ_section_title
;\
Gliclazide impurity F:
<i>N</i>-[(perhydrocyclopenta[<i>c</i>]pyrrol-2-yl)aminocarbonyl]-<i>o</i>-\
toluenesulfonamide
;
loop_
    _publ_author_name
    _publ_author_footnote
    _publ_author_address
    "Wu, Di" .
;
Department of Chemistry
School of Science
Tianjin University
Tianjin 300072
People's Republic of China
;
    "Wang, Xueyuan" .
;
TianJin Centralpharm Limited Company
Tianjin 300072
People's Republic of China
;
    "Pang, Dongying" .
;
TianJin Centralpharm Limited Company
Tianjin 300072
People's Republic of China
;
    "Su, Wei" .
;
High Pressure Adsorption Laboratory
School of Chemical Engineering and Technology
Tianjin University
Tianjin 300072
People's Republic of China
;
    'Sun, Yan' .
;
High Pressure Adsorption Laboratory
School of Chemical Engineering and Technology
Tianjin University
Tianjin 300072
People's Republic of China
;
