# Supplementary material for: Gliclazide impurity F: N-[(perhydro­cyclo­penta­[c]pyrrol-2-yl)amino­carbon­yl]-o-toluene­sulfonamide
Source: Acta Crystallogr Sect E Struct Rep Online. 2012 Jan 18;68(Pt 2):o446. doi: 10.1107/S1600536811054985 (PMC3275201; doi:10.1107/S1600536811054985)
Supplement: Supplementary file 2 [file e-68-0o446-Isup2.hkl]

# 
# h,k,l, Fc-squared, Fo-squared, sigma(Fo-squared) and status flag 
# 
data_I
_shelx_title ' shelx in P2(1)/c' 
_shelx_refln_list_code          4 
_shelx_F_calc_maximum      146.04 
_exptl_crystal_F_000       688.00 
_reflns_d_resolution_high  0.7597 
 
loop_ 
 _symmetry_equiv_pos_as_xyz 
 'x, y, z' 
 '-x, y+1/2, -z+1/2' 
 '-x, -y, -z' 
 'x, -y-1/2, z-1/2' 
 
_cell_length_a    10.8913 
_cell_length_b    11.2264 
_cell_length_c    13.4766 
_cell_angle_alpha  90.000 
_cell_angle_beta   95.509 
_cell_angle_gamma  90.000 
 
_shelx_F_squared_multiplier     1.000 
 
loop_ 
 _refln_index_h 
 _refln_index_k 
 _refln_index_l 
 _refln_F_squared_calc 
 _refln_F_squared_meas 
 _refln_F_squared_sigma 
 _refln_observed_status 
   1   0   0     3724.27     3231.46     50.79 o 
   2   0   0     7429.53     6490.34    148.93 o 
   3   0   0     2874.61     2982.01     68.90 o 
   4   0   0     4070.79     4364.99     52.82 o 
   5   0   0        3.76        2.68      0.91 o 
   6   0   0     1066.28     1319.51     39.87 o 
   7   0   0      321.68      372.66     19.66 o 
   8   0   0      379.13      313.42     90.63 o 
   9   0   0      376.73      379.81      7.49 o 
  10   0   0      990.51      923.58     17.44 o 
  11   0   0       88.06       69.68     23.79 o 
  12   0   0      420.48      392.83     22.69 o 
  13   0   0       89.86       72.14     17.17 o 
  14   0   0        2.74        0.67      2.70 o 
   1   1   0       54.58       73.48      1.78 o 
   2   1   0    21327.85    18557.42    305.80 o 
   3   1   0      379.62      333.95     17.69 o 
   4   1   0     3086.90     3414.14     65.14 o 
   5   1   0     2603.94     2756.38     44.96 o 
   6   1   0       99.62      109.04     16.03 o 
   7   1   0      493.51      471.58     46.67 o 
   8   1   0      390.45      418.86      8.20 o 
   9   1   0      100.17      109.27     24.06 o 
  10   1   0       91.07       93.41      4.97 o 
  11   1   0      282.55      263.67      6.03 o 
  12   1   0       62.25       58.42      6.55 o 
  13   1   0        4.85        5.44      2.08 o 
  14   1   0      131.17      148.57      6.61 o 
   0   2   0     9168.62     8286.07    346.58 o 
   1   2   0      358.58      331.75      6.53 o 
   2   2   0      172.78      142.17     19.45 o 
   3   2   0     3058.84     3043.23     44.43 o 
   4   2   0     3004.64     3199.29     37.63 o 
   5   2   0        0.66        1.95      0.83 o 
   6   2   0      216.70      244.53      3.28 o 
   7   2   0     1052.89     1153.05     33.07 o 
   8   2   0        0.02        0.24      2.29 o 
   9   2   0      160.16      112.95     19.51 o 
  10   2   0       18.70        7.83      1.83 o 
  11   2   0       54.37       42.45      8.01 o 
  12   2   0       91.85       68.94      9.67 o 
  13   2   0      191.06      198.52      9.01 o 
  14   2   0      110.03      101.32      8.01 o 
   1   3   0     2270.18     2250.27     40.29 o 
   2   3   0      380.70      324.77      7.54 o 
   3   3   0       96.78      101.04      2.36 o 
   4   3   0      964.74     1003.86     69.36 o 
   5   3   0      136.52      145.12      4.97 o 
   6   3   0       48.47       46.95      6.80 o 
   7   3   0      623.23      641.90     14.78 o 
   8   3   0      418.55      402.00      9.80 o 
   9   3   0      137.39      151.42      6.09 o 
  10   3   0      685.82      585.31     67.09 o 
  11   3   0      157.06      136.87     19.18 o 
  12   3   0       45.40       19.23     10.89 o 
  13   3   0       15.54       15.01      2.70 o 
   0   4   0       37.24       21.76      2.54 o 
   1   4   0     3767.87     3751.71     88.09 o 
   2   4   0      795.14      895.86     13.46 o 
   3   4   0      341.37      342.01      7.58 o 
   4   4   0      343.11      384.02      9.84 o 
   5   4   0        7.44       17.48      1.26 o 
   6   4   0      269.61      236.17     24.19 o 
   7   4   0      333.50      360.73      6.25 o 
   8   4   0     2810.55     2841.19     75.05 o 
   9   4   0     1933.39     2020.79     32.17 o 
  10   4   0     1347.87     1453.20     22.53 o 
  11   4   0      119.12       79.62     36.33 o 
  12   4   0      498.97      400.10    112.97 o 
  13   4   0      162.60      142.96     30.34 o 
   1   5   0      240.40      238.59      6.86 o 
   2   5   0       91.26       58.84      3.47 o 
   3   5   0      723.81      806.31     19.65 o 
   4   5   0      925.26      953.33     27.21 o 
   5   5   0      870.44      932.02     32.35 o 
   6   5   0     1112.10     1079.00     47.45 o 
   7   5   0     1557.24     1528.19     45.74 o 
   8   5   0     1359.28     1468.11     36.88 o 
   9   5   0       59.24       61.83      6.17 o 
  10   5   0      352.46      335.94     44.09 o 
  11   5   0      233.86      177.54     49.98 o 
  12   5   0       41.89       41.57      7.27 o 
  13   5   0      301.82      313.03     10.51 o 
   0   6   0      112.98      149.32      4.23 o 
   1   6   0      172.89      177.82      5.93 o 
   2   6   0       66.47       64.65      5.58 o 
   3   6   0        2.22        4.39      1.84 o 
   4   6   0       63.52       55.05      6.80 o 
   5   6   0      627.04      670.18     16.74 o 
   6   6   0      235.19      271.64      7.24 o 
   7   6   0      445.28      451.35     20.67 o 
   8   6   0       55.55       45.55      6.51 o 
   9   6   0      167.91      168.11      5.59 o 
  10   6   0        4.69        8.49      2.79 o 
  11   6   0        2.17        6.20      1.92 o 
  12   6   0       11.38        8.85      2.01 o 
  13   6   0       77.50       65.11     13.63 o 
   1   7   0      892.98     1010.32     16.70 o 
   2   7   0       87.56      116.39      7.17 o 
   3   7   0       11.06       18.72      3.10 o 
   4   7   0      419.00      432.27     11.55 o 
   5   7   0       28.18       29.29      4.00 o 
   6   7   0       20.81       19.25      3.34 o 
   7   7   0      185.02      183.34     12.28 o 
   8   7   0       52.78       51.15      6.90 o 
   9   7   0       41.51       35.24      5.90 o 
  10   7   0      117.14      110.54      5.78 o 
  11   7   0        0.95        3.14      1.62 o 
  12   7   0       13.95        9.55      3.50 o 
   0   8   0      617.84      578.05     11.29 o 
   1   8   0      988.79     1060.92     34.18 o 
   2   8   0     1034.74      970.73     14.09 o 
   3   8   0      687.17      664.85     37.50 o 
   4   8   0      470.08      433.76     16.58 o 
   5   8   0      411.21      363.95      6.74 o 
   6   8   0       11.00       11.37      2.03 o 
   7   8   0        4.89        8.49      2.39 o 
   8   8   0      555.46      542.49     12.29 o 
   9   8   0      353.74      349.36     10.87 o 
  10   8   0       16.85       11.28      4.11 o 
  11   8   0       32.22       28.87      5.27 o 
   1   9   0     1343.75     1280.09     61.62 o 
   2   9   0     1265.81     1236.56     21.03 o 
   3   9   0      652.41      671.00     61.84 o 
   4   9   0        0.78        5.91      4.14 o 
   5   9   0      174.96      161.16      6.80 o 
   6   9   0     1464.99     1422.93     26.20 o 
   7   9   0        2.36        3.49      1.76 o 
   8   9   0       24.93       36.76      4.79 o 
   9   9   0      284.61      288.40     19.64 o 
  10   9   0      267.84      284.50     18.82 o 
  11   9   0      137.96      155.83     16.77 o 
   0  10   0      431.01      425.03     13.46 o 
   1  10   0      234.04      245.76     10.95 o 
   2  10   0       39.40       32.13      5.02 o 
   3  10   0      946.06      971.51     16.44 o 
   4  10   0      273.51      247.20     42.00 o 
   5  10   0       76.69       89.24     12.60 o 
   6  10   0        1.68        4.71      2.30 o 
   7  10   0        0.92        2.57      3.64 o 
   8  10   0       92.43       93.87     19.46 o 
   9  10   0      147.82      163.69     11.07 o 
  10  10   0      240.79      251.48     15.57 o 
   1  11   0      349.09      351.89     10.26 o 
   2  11   0       20.33       15.35      4.69 o 
   3  11   0      206.99      208.92     11.94 o 
   4  11   0        0.14        3.55      4.58 o 
   5  11   0       57.36       64.04      9.23 o 
   6  11   0      242.49      279.35     12.58 o 
   7  11   0       44.14       39.24      8.49 o 
   8  11   0        0.51        2.24      1.71 o 
   9  11   0      102.26       82.37     16.66 o 
   0  12   0       93.19      119.68     10.99 o 
   1  12   0       72.53       72.08     11.84 o 
   2  12   0        7.59       14.18      4.26 o 
   3  12   0        9.70       14.28      5.24 o 
   4  12   0       21.00       18.35      4.80 o 
   5  12   0      107.34      135.89     18.09 o 
   6  12   0       23.38       26.60      7.04 o 
   7  12   0        8.27        7.38      2.77 o 
   8  12   0        2.14        3.64      5.87 o 
   1  13   0       38.32       33.37     15.08 o 
   2  13   0       69.41       58.55     18.05 o 
   3  13   0      210.23      209.52     19.28 o 
   4  13   0        5.37        7.31      5.53 o 
   5  13   0        0.53        4.81      3.33 o 
   6  13   0        2.89        9.96      4.03 o 
   0  14   0       61.38       41.25     19.49 o 
   1  14   0       42.35       40.45     12.20 o 
   2  14   0        5.01       11.32      6.00 o 
   3  14   0       13.94       19.25      8.59 o 
   4  14   0      170.55      166.80     10.07 o 
 -14   1   1        3.18        3.02      1.93 o 
 -13   1   1       12.04       15.99      3.36 o 
 -12   1   1       72.22       62.44      8.77 o 
 -11   1   1      254.33      240.92      5.95 o 
 -10   1   1      265.20      207.87     23.56 o 
  -9   1   1      442.23      447.86     10.05 o 
  -8   1   1     1559.95     1413.75    159.94 o 
  -7   1   1      756.25      711.42     11.25 o 
  -6   1   1      773.56      769.56     91.08 o 
  -5   1   1        3.65       13.63      1.49 o 
  -4   1   1       55.18       39.69      2.80 o 
  -3   1   1      173.69      191.02      2.95 o 
  -2   1   1    15946.04    13033.96    430.46 o 
  -1   1   1       34.09       43.09      4.72 o 
   0   1   1    11699.08    10415.71    152.80 o 
   1   1   1       97.64       99.27      2.40 o 
   2   1   1    14583.98    12853.65    231.08 o 
   3   1   1     8263.29     8040.08    172.45 o 
   4   1   1     2418.35     2394.76    199.04 o 
   5   1   1        1.18        2.65      0.73 o 
   6   1   1      734.17      865.73      7.90 o 
   7   1   1      315.64      322.13      9.87 o 
   8   1   1        3.09        0.31      2.27 o 
   9   1   1      131.10      141.35      6.13 o 
  10   1   1      705.00      657.79     17.86 o 
  11   1   1       22.70       28.79      3.75 o 
  12   1   1      680.77      687.33     11.34 o 
  13   1   1      156.35      140.31     15.04 o 
  14   1   1      486.08      526.62      8.40 o 
 -14   2   1      187.01      199.64      7.74 o 
 -13   2   1        5.13       11.81      2.96 o 
 -12   2   1      208.61      199.33     10.87 o 
 -11   2   1       89.95       72.38      7.97 o 
 -10   2   1      317.70      287.53      5.11 o 
  -9   2   1      103.94      114.10      5.76 o 
  -8   2   1       97.49       78.54     16.93 o 
  -7   2   1      523.46      476.04      9.33 o 
  -6   2   1      700.63      629.37     40.62 o 
  -5   2   1     1782.22     1865.27     17.31 o 
  -4   2   1      396.58      440.73      7.06 o 
  -3   2   1     1867.76     1890.62     26.83 o 
  -2   2   1     2780.96     2909.18     47.77 o 
  -1   2   1      965.50      847.88     11.86 o 
   0   2   1    18015.34    10871.13   1448.86 o 
   1   2   1     2309.57     2335.99     34.04 o 
   2   2   1     8805.84     8055.88     79.90 o 
   3   2   1     8475.42     8302.26    104.21 o 
   4   2   1      223.51      189.59     10.24 o 
   5   2   1      409.40      418.57      8.95 o 
   6   2   1        4.93        8.18      3.25 o 
   7   2   1     2424.63     2509.95     74.45 o 
   8   2   1     1299.27     1213.74     35.82 o 
   9   2   1      215.37      180.57     31.39 o 
  10   2   1      193.69      132.52     32.34 o 
  11   2   1      613.72      648.99     11.84 o 
  12   2   1     1129.99     1251.69     21.78 o 
  13   2   1       26.57       33.26      5.85 o 
  14   2   1      136.99       99.91     16.14 o 
 -14   3   1        0.80        3.12      2.63 o 
 -13   3   1        0.12        2.95      1.96 o 
 -12   3   1       56.48       59.73      8.37 o 
 -11   3   1      409.13      442.29      9.05 o 
 -10   3   1      130.18      121.58     14.48 o 
  -9   3   1      227.17      198.23     10.08 o 
  -8   3   1     2192.85     2272.20     46.30 o 
  -7   3   1     1374.62     1436.16     26.00 o 
  -6   3   1        0.01        2.33      0.88 o 
  -5   3   1       24.07       20.32      2.01 o 
  -4   3   1        6.62       17.52      1.66 o 
  -3   3   1      173.66      111.54      7.63 o 
  -2   3   1     3293.76     3412.53     92.56 o 
  -1   3   1     1831.58     1835.40     55.89 o 
   0   3   1      195.75      187.36      4.15 o 
   1   3   1    10908.66    10353.75    219.00 o 
   2   3   1      321.15      356.91      5.74 o 
   3   3   1      535.52      616.58     11.06 o 
   4   3   1      208.71      188.91      5.33 o 
   5   3   1     4050.66     4301.19     43.73 o 
   6   3   1       51.18       42.55      5.17 o 
   7   3   1      304.87      360.34     17.36 o 
   8   3   1       41.61       30.01     12.91 o 
   9   3   1      646.78      620.67     14.77 o 
  10   3   1      830.03      892.11     24.12 o 
  11   3   1      358.92      363.51      6.68 o 
  12   3   1       79.52       59.26      8.40 o 
  13   3   1      245.02      242.96      9.87 o 
 -13   4   1      101.40      119.20     10.75 o 
 -12   4   1      206.72      213.29      8.14 o 
 -11   4   1       24.95       34.55      5.37 o 
 -10   4   1       70.82       84.17      4.50 o 
  -9   4   1      491.67      481.31      8.51 o 
  -8   4   1       25.45       21.12      5.99 o 
  -7   4   1      541.28      498.43      6.75 o 
  -6   4   1     1837.11     1877.59     47.42 o 
  -5   4   1       52.74       57.73      3.25 o 
  -4   4   1      533.06      572.26     28.52 o 
  -3   4   1       32.30       44.70      5.22 o 
  -2   4   1     1359.90     1246.82     36.06 o 
  -1   4   1       14.46        9.64      0.95 o 
   0   4   1        5.35        9.72      0.97 o 
   1   4   1     6130.26     6347.32    109.86 o 
   2   4   1        1.02        2.57      0.44 o 
   3   4   1      390.37      358.73     15.37 o 
   4   4   1      950.60      674.11    136.84 o 
   5   4   1        0.33        2.16      1.09 o 
   6   4   1       91.55      101.29      4.62 o 
   7   4   1       43.79       32.58      9.44 o 
   8   4   1       34.47       40.86      2.96 o 
   9   4   1       59.73       47.97     16.57 o 
  10   4   1       47.68       50.71      6.02 o 
  11   4   1      122.41      119.18      5.10 o 
  12   4   1       14.28       16.03      2.57 o 
  13   4   1        1.92        2.99      2.29 o 
 -13   5   1       22.46       17.36      4.39 o 
 -12   5   1       14.63       18.37      2.84 o 
 -11   5   1       33.26       36.40      5.66 o 
 -10   5   1        0.00        2.19      2.04 o 
  -9   5   1      166.68      135.56     27.48 o 
  -8   5   1      661.41      662.15     21.41 o 
  -7   5   1     1447.57     1457.39     33.98 o 
  -6   5   1       35.73       39.64      4.62 o 
  -5   5   1      481.95      448.16     10.08 o 
  -4   5   1      198.47      190.75      4.36 o 
  -3   5   1      157.26      126.49      7.25 o 
  -2   5   1     1068.34     1166.70     20.03 o 
  -1   5   1      194.64      171.87      3.82 o 
   0   5   1       98.78      102.21      3.14 o 
   1   5   1     4411.30     4766.86     88.90 o 
   2   5   1      663.77      663.12      7.50 o 
   3   5   1      257.77      289.07      6.60 o 
   4   5   1      607.59      615.67     15.57 o 
   5   5   1       35.40       50.45      7.39 o 
   6   5   1        2.55        2.15      2.63 o 
   7   5   1      137.13       82.45     23.78 o 
   8   5   1       49.89       49.73      5.69 o 
   9   5   1      503.60      526.29     19.72 o 
  10   5   1        1.48        2.95      2.46 o 
  11   5   1      123.16      101.75      4.94 o 
  12   5   1       67.55       30.31     18.14 o 
  13   5   1      154.36      157.15      5.64 o 
 -13   6   1       93.55       93.19     10.47 o 
 -12   6   1        3.62        3.68      2.87 o 
 -11   6   1       29.69       32.49      5.08 o 
 -10   6   1      148.08      153.77      7.61 o 
  -9   6   1      794.42      825.03     16.15 o 
  -8   6   1       23.76       25.41      5.99 o 
  -7   6   1     1560.59     1582.95     17.30 o 
  -6   6   1     1559.12     1603.99     57.32 o 
  -5   6   1      847.65      797.19     13.69 o 
  -4   6   1       49.43       49.40      6.38 o 
  -3   6   1       90.90       82.17      6.57 o 
  -2   6   1      414.25      432.47      5.92 o 
  -1   6   1     2493.28     2718.69     88.40 o 
   0   6   1      144.79      139.59      4.34 o 
   1   6   1      528.22      611.95     13.47 o 
   2   6   1      355.61      382.65     10.29 o 
   3   6   1     1829.34     1839.85     35.71 o 
   4   6   1      677.34      746.87     18.32 o 
   5   6   1      413.08      409.50     24.42 o 
   6   6   1      243.90      252.37      8.20 o 
   7   6   1      159.33      115.38     37.79 o 
   8   6   1        8.47        8.92      2.51 o 
   9   6   1       71.46       69.52      9.10 o 
  10   6   1       92.05      104.88      7.01 o 
  11   6   1      238.67      218.16     51.72 o 
  12   6   1       19.16       17.18      3.21 o 
 -12   7   1        7.04       14.81      3.53 o 
 -11   7   1       33.23       35.46      6.10 o 
 -10   7   1       13.12       16.76      4.83 o 
  -9   7   1     1190.40     1248.99     26.55 o 
  -8   7   1      402.00      398.56      7.58 o 
  -7   7   1      250.76      245.84      8.45 o 
  -6   7   1       86.99       78.36      7.36 o 
  -5   7   1     1565.93     1694.61     66.54 o 
  -4   7   1      288.98      279.61     11.85 o 
  -3   7   1        0.13        5.33      3.22 o 
  -2   7   1       34.52       24.14      1.94 o 
  -1   7   1       10.76        9.01      1.27 o 
   0   7   1       48.34       37.18      4.03 o 
   1   7   1     3139.74     3350.52     92.05 o 
   2   7   1     2634.42     2865.27     69.80 o 
   3   7   1      480.42      432.03     10.87 o 
   4   7   1       17.11       23.78      3.32 o 
   5   7   1       10.37       11.81      2.09 o 
   6   7   1      662.51      684.02     38.16 o 
   7   7   1       85.14       90.44      9.51 o 
   8   7   1      211.63      178.91      6.79 o 
   9   7   1       93.21      103.56      7.36 o 
  10   7   1      216.84      231.54      9.92 o 
  11   7   1      170.91      168.32      7.75 o 
  12   7   1        0.09        3.88      2.03 o 
 -12   8   1        0.97        1.19      2.80 o 
 -11   8   1       53.47       58.66     11.67 o 
 -10   8   1      528.08      542.70     13.30 o 
  -9   8   1        8.98        7.09      2.53 o 
  -8   8   1       48.72       44.45      5.52 o 
  -7   8   1        7.93        9.62      2.17 o 
  -6   8   1        0.29       -0.96      3.05 o 
  -5   8   1       46.72       57.39      7.70 o 
  -4   8   1       54.54       71.56     15.15 o 
  -3   8   1        0.13        3.49      5.06 o 
  -2   8   1      625.79      581.75     21.91 o 
  -1   8   1      153.73      129.48      4.76 o 
   0   8   1       89.48       75.11      6.09 o 
   1   8   1       10.85       14.66      2.12 o 
   2   8   1     1019.12     1056.36     13.09 o 
   3   8   1        0.30        3.87      3.11 o 
   4   8   1       79.98       84.71     12.32 o 
   5   8   1       73.04       75.11     10.04 o 
   6   8   1      993.39     1020.10     17.62 o 
   7   8   1        0.90        4.98      2.16 o 
   8   8   1      317.59      235.11     69.80 o 
   9   8   1      669.96      630.34     14.38 o 
  10   8   1       16.19       12.52      2.93 o 
  11   8   1       12.01        6.54      2.63 o 
 -11   9   1       10.53        9.41      2.89 o 
 -10   9   1       23.30       21.91     10.24 o 
  -9   9   1      181.59      183.18      8.13 o 
  -8   9   1       44.19       53.42      8.64 o 
  -7   9   1       25.78       23.24      4.02 o 
  -6   9   1      106.16      110.51      6.15 o 
  -5   9   1       60.97       58.06      9.43 o 
  -4   9   1       28.42       25.46      6.46 o 
  -3   9   1      349.22      348.34     19.74 o 
  -2   9   1      260.39      239.59     12.06 o 
  -1   9   1      106.90       85.29      8.02 o 
   0   9   1      263.08      251.24      7.45 o 
   1   9   1      113.81      113.91      7.48 o 
   2   9   1      424.28      415.88     16.76 o 
   3   9   1        2.40        7.31      5.17 o 
   4   9   1      299.97      298.95     31.12 o 
   5   9   1        1.76        1.76      1.89 o 
   6   9   1      220.50      219.86     11.46 o 
   7   9   1       35.17       33.14      5.66 o 
   8   9   1      166.15      180.63      8.88 o 
   9   9   1       14.57        8.09      3.37 o 
  10   9   1        1.16        0.24      2.53 o 
  11   9   1       10.92        8.77      3.08 o 
 -10  10   1       88.01       76.20     36.62 o 
  -9  10   1        0.44        7.09      5.01 o 
  -8  10   1       28.24       31.09      8.08 o 
  -7  10   1       62.57       57.67     11.29 o 
  -6  10   1      410.52      412.40     18.91 o 
  -5  10   1      220.07      194.32     12.79 o 
  -4  10   1       64.29       73.11     15.70 o 
  -3  10   1        0.16        6.77      3.45 o 
  -2  10   1      285.81      290.86      7.69 o 
  -1  10   1        9.02        9.49      2.78 o 
   0  10   1       12.85       19.18      3.20 o 
   1  10   1        8.14       11.02      2.17 o 
   2  10   1        1.48        4.99      2.98 o 
   3  10   1       88.39       86.74     14.29 o 
   4  10   1      142.15      134.87     20.71 o 
   5  10   1      102.61       96.28     13.81 o 
   6  10   1      550.22      552.84     17.80 o 
   7  10   1       17.17       17.97      3.70 o 
   8  10   1      451.22      533.32     21.25 o 
   9  10   1      681.68      772.37     41.01 o 
  10  10   1       76.32       52.85     13.22 o 
  -9  11   1      252.74      233.22     12.79 o 
  -8  11   1      184.83      194.40     27.91 o 
  -7  11   1      207.71      232.16      8.63 o 
  -6  11   1       34.71       30.11      4.96 o 
  -5  11   1      217.45      271.10      8.36 o 
  -4  11   1      233.37      277.86     23.55 o 
  -3  11   1       36.58       24.22      6.40 o 
  -2  11   1       95.32       75.74     14.40 o 
  -1  11   1        3.10        4.84      2.62 o 
   0  11   1      315.68      320.67     13.29 o 
   1  11   1      725.24      689.60     23.31 o 
   2  11   1       19.79       25.06      4.63 o 
   3  11   1       15.97       12.48      3.78 o 
   4  11   1        0.09       -1.37      7.32 o 
   5  11   1      155.20      154.26     22.94 o 
   6  11   1        0.32        0.29      3.32 o 
   7  11   1        2.10        2.95      2.42 o 
   8  11   1       10.56       14.32      3.15 o 
   9  11   1      174.21      161.60      8.31 o 
  -8  12   1       47.38       36.45     13.28 o 
  -7  12   1      120.11      113.23     32.14 o 
  -6  12   1      101.58       98.43      7.27 o 
  -5  12   1      202.49      214.54      9.41 o 
  -4  12   1       10.79        8.54      5.29 o 
  -3  12   1      135.78      154.49     13.87 o 
  -2  12   1      296.88      304.87     13.19 o 
  -1  12   1      598.86      592.59     37.27 o 
   0  12   1      152.54      131.44      7.23 o 
   1  12   1        2.81        3.68      2.94 o 
   2  12   1       20.51       15.63      4.51 o 
   3  12   1      250.55      240.74      9.24 o 
   4  12   1        6.89        8.54      4.81 o 
   5  12   1        2.54        6.87      2.09 o 
   6  12   1        5.69        8.00      3.49 o 
   7  12   1      106.00      108.76     16.34 o 
   8  12   1       27.08       23.43      5.95 o 
  -6  13   1       63.84       68.70      7.36 o 
  -5  13   1        0.27        3.52      2.68 o 
  -4  13   1       54.25       40.04     13.88 o 
  -3  13   1       39.18       32.53     10.02 o 
  -2  13   1        1.84        5.65      4.93 o 
  -1  13   1        2.99        5.14      7.13 o 
   0  13   1        3.74        3.95      4.51 o 
   1  13   1       59.27       52.52     18.86 o 
   2  13   1      108.93       99.87     21.81 o 
   3  13   1       36.27       35.44      8.11 o 
   4  13   1      130.71       92.57     27.11 o 
   5  13   1        0.48        2.73      2.56 o 
   6  13   1      210.28      210.65      7.50 o 
  -4  14   1       14.26       14.75      5.02 o 
  -3  14   1       84.65       55.57     27.90 o 
  -2  14   1      135.56      146.12     24.48 o 
  -1  14   1      123.01       91.77     40.42 o 
   0  14   1       23.07       31.30      9.92 o 
   1  14   1       17.52       19.80      8.50 o 
   2  14   1       47.15       49.64     14.15 o 
   3  14   1        0.58        1.03      4.45 o 
   4  14   1      222.55      234.41     26.95 o 
 -14   0   2        4.28        3.16      2.09 o 
 -13   0   2      120.28      125.05     15.10 o 
 -12   0   2      214.51      203.18      8.47 o 
 -11   0   2        4.41        3.00      2.25 o 
 -10   0   2        5.52        8.18      2.37 o 
  -9   0   2       17.50       25.89      4.14 o 
  -8   0   2      221.89      182.42     18.29 o 
  -7   0   2     1322.98     1296.45     14.24 o 
  -6   0   2     4340.98     4822.55    116.98 o 
  -5   0   2     6978.84     7538.98    161.56 o 
  -4   0   2      177.63      138.86      3.90 o 
  -3   0   2    10601.81     9088.15    386.13 o 
  -2   0   2      550.62      573.93     15.43 o 
  -1   0   2     2532.76     2293.50     45.88 o 
   0   0   2      613.33      620.88     27.55 o 
   1   0   2      189.29      196.19      2.33 o 
   2   0   2      475.93      339.76     12.87 o 
   3   0   2      670.18      742.36    124.31 o 
   4   0   2     7449.64     7024.44    173.48 o 
   5   0   2       12.05        7.56      1.56 o 
   6   0   2       79.47       58.66      9.62 o 
   7   0   2      634.28      658.28     12.14 o 
   8   0   2        4.79       16.27      2.66 o 
   9   0   2        3.01        5.31      2.68 o 
  10   0   2      548.07      529.07      9.69 o 
  11   0   2      404.33      416.90     12.37 o 
  12   0   2      117.28      122.06      7.25 o 
  13   0   2        1.33        4.00      2.77 o 
  14   0   2     1460.80     1354.78     50.93 o 
 -14   1   2      102.50      103.25      6.45 o 
 -13   1   2        2.49        8.20      2.04 o 
 -12   1   2       74.93       40.95     16.23 o 
 -11   1   2       48.71       48.56      4.91 o 
 -10   1   2       35.51       32.15      4.40 o 
  -9   1   2       40.80       35.27      8.40 o 
  -8   1   2      629.10      704.27      9.91 o 
  -7   1   2      132.51      177.79      8.89 o 
  -6   1   2       71.61       69.60      3.01 o 
  -5   1   2     1561.50     1521.35     22.41 o 
  -4   1   2      903.67      887.71     73.70 o 
  -3   1   2      916.43      842.60      9.34 o 
  -2   1   2        0.34        3.58      0.39 o 
  -1   1   2    17720.50    15402.62    340.91 o 
   0   1   2     1253.37     1312.57     12.46 o 
   1   1   2      645.41      663.26     13.84 o 
   2   1   2       23.02       36.43      2.72 o 
   3   1   2        1.78        4.94      0.97 o 
   4   1   2     3924.31     4086.31     65.97 o 
   5   1   2       36.19       44.46      4.34 o 
   6   1   2     1412.09     1489.40     36.42 o 
   7   1   2      288.77      278.22      5.39 o 
   8   1   2      370.81      327.01      6.97 o 
   9   1   2       82.38       75.46      4.43 o 
  10   1   2      538.39      491.19     48.36 o 
  11   1   2      147.96       94.94     29.55 o 
  12   1   2      127.14      129.36      6.72 o 
  13   1   2      164.46      167.45      8.10 o 
 -14   2   2       10.88        7.43      2.63 o 
 -13   2   2        5.64        4.18      2.47 o 
 -12   2   2       11.31       12.03      1.94 o 
 -11   2   2      145.16      134.47     19.58 o 
 -10   2   2       11.38       10.91      2.10 o 
  -9   2   2        4.20        4.81      1.39 o 
  -8   2   2        8.14        6.29      1.90 o 
  -7   2   2      153.58      162.82      5.04 o 
  -6   2   2       10.21        6.50      1.41 o 
  -5   2   2       27.46       41.43      3.31 o 
  -4   2   2        0.86        2.96      0.65 o 
  -3   2   2     1219.95     1170.68     14.11 o 
  -2   2   2      693.35      602.89     18.72 o 
  -1   2   2      609.93      603.94      3.78 o 
   0   2   2      659.90      583.01      6.74 o 
   1   2   2     8831.22     9140.20    131.42 o 
   2   2   2     6884.20     6485.20     97.89 o 
   3   2   2     1258.70     1245.97     17.72 o 
   4   2   2      335.84      309.01      3.59 o 
   5   2   2      827.41      968.60     75.14 o 
   6   2   2      535.26      547.70     16.43 o 
   7   2   2      189.26      166.82      4.85 o 
   8   2   2        7.76        6.38      1.50 o 
   9   2   2        0.05        2.06      1.66 o 
  10   2   2       81.83       78.06      8.60 o 
  11   2   2      107.10       65.10     22.19 o 
  12   2   2       42.18       35.21      4.78 o 
  13   2   2       14.25        7.76      2.23 o 
 -14   3   2       17.76       12.34      2.75 o 
 -13   3   2       98.74      101.18      4.78 o 
 -12   3   2      175.57      176.95      6.08 o 
 -11   3   2      129.43      115.46      4.16 o 
 -10   3   2        0.09        4.23      1.44 o 
  -9   3   2       11.43        9.63      2.09 o 
  -8   3   2        8.81        9.33      1.73 o 
  -7   3   2        8.12       15.71      1.69 o 
  -6   3   2      319.03      298.39      6.40 o 
  -5   3   2     1115.76     1179.05     33.20 o 
  -4   3   2      407.18      371.60      6.18 o 
  -3   3   2      663.22      726.85      6.00 o 
  -2   3   2      610.07      554.53      8.19 o 
  -1   3   2        1.58        1.76      0.69 o 
   0   3   2     1839.63     1843.86     35.13 o 
   1   3   2      333.94      314.28      5.64 o 
   2   3   2     2969.51     3081.09     31.94 o 
   3   3   2      892.42     1041.37     45.62 o 
   4   3   2     1697.23     1815.08     35.34 o 
   5   3   2      641.28      703.14      8.44 o 
   6   3   2      132.81      141.23      5.13 o 
   7   3   2        1.28        1.53      1.53 o 
   8   3   2      641.32      675.38      9.68 o 
   9   3   2     1482.95     1500.84     51.71 o 
  10   3   2      288.41      254.66      5.44 o 
  11   3   2        1.36        4.50      2.06 o 
  12   3   2      108.37      113.48      4.98 o 
  13   3   2       20.76       18.02      2.63 o 
 -13   4   2        2.24        4.83      2.64 o 
 -12   4   2        9.60       12.81      2.23 o 
 -11   4   2      159.30      160.66      5.91 o 
 -10   4   2       15.00       14.65      2.42 o 
  -9   4   2        7.70        8.81      2.02 o 
  -8   4   2      790.98      732.40     14.57 o 
  -7   4   2     1612.75     1578.55     44.09 o 
  -6   4   2        0.47        1.18      0.79 o 
  -5   4   2      441.17      434.59      9.66 o 
  -4   4   2     1575.82     1583.78     30.18 o 
  -3   4   2      496.20      465.80      6.48 o 
  -2   4   2      901.53     1010.56      8.33 o 
  -1   4   2      378.79      339.07      4.43 o 
   0   4   2       10.56       10.38      1.17 o 
   1   4   2      615.86      498.93     24.21 o 
   2   4   2     1999.01     2109.46     22.36 o 
   3   4   2     6803.92     7325.18    121.17 o 
   4   4   2      462.42      563.96     10.82 o 
   5   4   2     2478.04     2723.75     31.36 o 
   6   4   2     2202.63     2436.94     34.75 o 
   7   4   2     2867.45     3134.14    101.08 o 
   8   4   2       14.20       14.60      3.24 o 
   9   4   2      111.90       97.00     17.54 o 
  10   4   2        6.93        4.71      1.47 o 
  11   4   2      627.83      531.20     87.23 o 
  12   4   2       22.48       15.68      2.79 o 
  13   4   2      103.83       96.44      5.64 o 
 -13   5   2      479.82      541.88     19.36 o 
 -12   5   2        5.06        4.02      2.21 o 
 -11   5   2        6.65        7.46      2.07 o 
 -10   5   2      276.33      278.35      9.49 o 
  -9   5   2     2770.75     2748.63    329.50 o 
  -8   5   2      214.84      171.28     45.26 o 
  -7   5   2        0.35        1.55      1.35 o 
  -6   5   2     1005.94     1032.36     18.04 o 
  -5   5   2      668.73      598.54     12.65 o 
  -4   5   2       97.02      102.80      6.30 o 
  -3   5   2       22.22       27.19      2.26 o 
  -2   5   2     1564.01     1586.86     10.03 o 
  -1   5   2      173.69      218.92      4.05 o 
   0   5   2       79.26       99.34      4.19 o 
   1   5   2     4548.94     4617.32     37.16 o 
   2   5   2     1506.10     1742.83     47.38 o 
   3   5   2     1094.98     1009.01     16.72 o 
   4   5   2      142.33      145.99      3.96 o 
   5   5   2      728.60      794.83     18.51 o 
   6   5   2      357.56      368.27     11.38 o 
   7   5   2     3309.77     3516.46     80.77 o 
   8   5   2      429.17      381.21     61.78 o 
   9   5   2      181.21      172.09     12.85 o 
  10   5   2        1.06        3.01      2.49 o 
  11   5   2       31.03       29.24      5.26 o 
  12   5   2      134.34      145.68      5.74 o 
  13   5   2      270.58      268.18      9.47 o 
 -13   6   2       93.99      108.23     14.42 o 
 -12   6   2       85.79       89.48     13.98 o 
 -11   6   2      252.19      248.02     14.09 o 
 -10   6   2      199.40      196.99      5.18 o 
  -9   6   2       93.90      111.09      6.25 o 
  -8   6   2      757.59      782.00     14.28 o 
  -7   6   2     1527.39     1510.76     37.04 o 
  -6   6   2      344.89      366.41     20.98 o 
  -5   6   2     1093.50     1151.40     30.06 o 
  -4   6   2      592.90      578.68     32.34 o 
  -3   6   2       17.07       22.19      1.99 o 
  -2   6   2      150.56      131.33      3.62 o 
  -1   6   2     1739.45     1782.32     64.64 o 
   0   6   2      168.22      174.67      4.71 o 
   1   6   2      156.27      196.02     11.78 o 
   2   6   2     1048.87     1120.34     21.92 o 
   3   6   2       73.08       85.65      4.81 o 
   4   6   2      416.02      402.12      9.22 o 
   5   6   2       25.46       17.11      2.72 o 
   6   6   2       20.24       21.91      3.15 o 
   7   6   2      186.40      190.84     13.26 o 
   8   6   2        6.86        4.02      3.47 o 
   9   6   2      156.75      150.54      8.66 o 
  10   6   2      506.65      562.06     12.20 o 
  11   6   2        3.58        6.30      2.45 o 
  12   6   2       10.42        8.70      2.34 o 
 -12   7   2      137.38      133.82     16.11 o 
 -11   7   2        2.21        1.32      2.76 o 
 -10   7   2      235.33      229.61     14.71 o 
  -9   7   2       14.59        8.36      4.22 o 
  -8   7   2       32.34       31.15      4.93 o 
  -7   7   2       30.85       35.33      4.54 o 
  -6   7   2      444.29      420.75     12.85 o 
  -5   7   2        2.88        1.47      2.17 o 
  -4   7   2      462.94      516.15     14.14 o 
  -3   7   2      371.46      384.55      7.98 o 
  -2   7   2        5.02        1.44      0.88 o 
  -1   7   2        0.31        0.94      1.21 o 
   0   7   2      125.61      142.95      7.59 o 
   1   7   2     2505.29     2655.66     77.63 o 
   2   7   2        5.44       13.08      1.82 o 
   3   7   2      684.01      753.92     15.17 o 
   4   7   2       48.47       48.95      6.01 o 
   5   7   2      100.56      114.57     12.42 o 
   6   7   2      171.52      186.45      5.47 o 
   7   7   2      395.41      346.13     76.35 o 
   8   7   2      200.05      199.00      6.75 o 
   9   7   2       54.46       43.62      6.74 o 
  10   7   2        5.01        6.24      2.51 o 
  11   7   2        0.02        3.72      2.65 o 
  12   7   2       16.56       11.72      3.85 o 
 -12   8   2       36.67       31.30      8.16 o 
 -11   8   2      120.42      107.78      8.74 o 
 -10   8   2        7.01        8.55      3.28 o 
  -9   8   2      358.32      356.64     22.52 o 
  -8   8   2       98.79       97.55      6.08 o 
  -7   8   2     1062.45     1124.10     31.16 o 
  -6   8   2     1101.71     1166.71     52.25 o 
  -5   8   2       61.64       74.52      9.88 o 
  -4   8   2        8.62       11.93      4.50 o 
  -3   8   2      351.56      314.93     14.01 o 
  -2   8   2      520.31      492.74     13.53 o 
  -1   8   2        2.78        6.55      1.96 o 
   0   8   2      342.41      313.61     16.08 o 
   1   8   2      884.32      847.65     20.54 o 
   2   8   2      299.19      322.48      9.56 o 
   3   8   2      417.35      389.80     11.12 o 
   4   8   2       43.92       56.76      8.30 o 
   5   8   2      428.31      376.26     13.51 o 
   6   8   2      859.36      884.63     14.95 o 
   7   8   2      271.36      264.47      7.51 o 
   8   8   2      141.90      124.96     10.59 o 
   9   8   2       55.90       54.70      9.50 o 
  10   8   2       39.82       38.08      9.03 o 
  11   8   2       11.55        9.41      2.93 o 
 -11   9   2       18.79       18.72     10.06 o 
 -10   9   2      364.04      397.29     19.15 o 
  -9   9   2      251.69      316.88     17.16 o 
  -8   9   2      133.24      133.75      6.62 o 
  -7   9   2      108.22      112.19      5.95 o 
  -6   9   2      100.97       98.17      5.58 o 
  -5   9   2      957.21     1013.12     29.23 o 
  -4   9   2      140.61      132.95      9.50 o 
  -3   9   2      280.70      273.21      8.32 o 
  -2   9   2     1353.73     1385.57     35.80 o 
  -1   9   2     1288.92     1306.03     46.81 o 
   0   9   2      879.87      902.75     16.31 o 
   1   9   2      730.50      730.78     25.91 o 
   2   9   2      516.97      446.88     27.39 o 
   3   9   2      513.04      425.22     56.06 o 
   4   9   2      229.19      269.34      6.70 o 
   5   9   2       54.51       62.02      8.72 o 
   6   9   2      279.04      267.38      9.83 o 
   7   9   2        1.24        3.06      2.10 o 
   8   9   2      178.13      177.02      6.48 o 
   9   9   2      286.65      292.51      9.48 o 
  10   9   2       16.09       15.99      5.02 o 
  11   9   2       90.42       66.45      6.84 o 
 -10  10   2       95.78       82.32     26.02 o 
  -9  10   2       23.77       23.80      7.29 o 
  -8  10   2       12.25       11.21      5.25 o 
  -7  10   2      147.65      149.50     14.62 o 
  -6  10   2      295.60      299.03     12.12 o 
  -5  10   2        2.69        2.06      2.31 o 
  -4  10   2       15.36       16.43     13.46 o 
  -3  10   2      121.51      114.82     22.51 o 
  -2  10   2      739.21      696.43     13.48 o 
  -1  10   2        0.04        0.84      3.60 o 
   0  10   2      969.07     1008.47     35.87 o 
   1  10   2      331.09      321.79      7.70 o 
   2  10   2      223.53      204.41     17.62 o 
   3  10   2      231.78      237.08      7.57 o 
   4  10   2      344.62      317.49     10.24 o 
   5  10   2      221.78      204.57      8.15 o 
   6  10   2        0.09        3.25      2.18 o 
   7  10   2        0.08        1.52      1.94 o 
   8  10   2        2.15        5.56      2.45 o 
   9  10   2       69.83       62.13     13.97 o 
  10  10   2       61.45       31.12      7.25 o 
  -9  11   2        2.27        5.59      3.96 o 
  -8  11   2       68.29       60.48     16.44 o 
  -7  11   2        0.93        2.61      2.86 o 
  -6  11   2       41.71       42.34      7.56 o 
  -5  11   2       38.08       35.50      6.83 o 
  -4  11   2      255.28      280.12     17.44 o 
  -3  11   2       41.41       39.06      7.48 o 
  -2  11   2      273.68      241.16      9.02 o 
  -1  11   2        4.30        7.38      2.62 o 
   0  11   2      203.47      160.96     10.53 o 
   1  11   2       82.82       84.97      6.23 o 
   2  11   2       58.15       46.83     11.62 o 
   3  11   2      192.78      173.25      8.51 o 
   4  11   2       13.21       15.91      4.33 o 
   5  11   2       27.01       27.15      6.96 o 
   6  11   2        3.91        6.85      2.43 o 
   7  11   2       16.35       16.00      4.35 o 
   8  11   2        8.89        8.04      3.27 o 
   9  11   2       36.25       35.57      9.45 o 
  -8  12   2       44.89       34.91     14.24 o 
  -7  12   2       69.91       63.69     19.33 o 
  -6  12   2      213.95      223.76     25.40 o 
  -5  12   2        1.36        3.74      2.08 o 
  -4  12   2       79.78       65.71     16.54 o 
  -3  12   2        3.49        5.88      4.84 o 
  -2  12   2        0.16        3.92      4.38 o 
  -1  12   2      207.19      217.70     11.75 o 
   0  12   2      362.41      357.42     11.94 o 
   1  12   2        2.45        3.85      2.81 o 
   2  12   2       23.40       29.09      6.65 o 
   3  12   2       37.33       37.50      8.37 o 
   4  12   2        1.99        2.70      4.02 o 
   5  12   2        7.83        7.01      3.74 o 
   6  12   2        3.95        8.56      4.55 o 
   7  12   2       21.13       17.42      4.36 o 
  -6  13   2      147.05      122.20     36.09 o 
  -5  13   2      239.78      239.70     16.32 o 
  -4  13   2       44.73       37.29     12.43 o 
  -3  13   2        0.65        1.44      4.72 o 
  -2  13   2      163.43      170.06     21.24 o 
  -1  13   2      276.18      264.01     18.55 o 
   0  13   2      225.09      193.78     42.18 o 
   1  13   2      115.32       94.33     28.45 o 
   2  13   2       11.93       13.31      4.64 o 
   3  13   2       16.13       16.23      5.67 o 
   4  13   2       18.13       16.49      5.62 o 
   5  13   2       65.44       57.04     13.85 o 
   6  13   2        0.01        3.57      2.38 o 
  -4  14   2      139.10      112.00     28.37 o 
  -3  14   2      165.97      103.49     44.54 o 
  -2  14   2        0.28        3.35     12.77 o 
  -1  14   2       48.98       39.19     11.05 o 
   0  14   2       55.50       51.48     15.18 o 
   1  14   2      202.86      210.43     19.83 o 
   2  14   2      271.79      303.10     14.87 o 
   3  14   2       86.18       63.15     21.51 o 
   4  14   2       97.11       79.87     26.03 o 
 -14   1   3        0.18        1.05      1.86 o 
 -13   1   3       19.77       12.68      2.95 o 
 -12   1   3       44.89       25.96      3.67 o 
 -11   1   3       12.38       11.71      2.04 o 
 -10   1   3        4.99        9.33      1.56 o 
  -9   1   3      103.39       96.36     13.52 o 
  -8   1   3       43.36       74.45      6.56 o 
  -7   1   3      116.07      154.58     12.67 o 
  -6   1   3       90.16       91.89     13.77 o 
  -5   1   3     2195.01     2281.71    135.48 o 
  -4   1   3       41.15       54.60      3.00 o 
  -3   1   3      608.52      615.75      7.36 o 
  -2   1   3     2897.40     2619.53     25.24 o 
  -1   1   3     1862.97     1679.67     18.71 o 
   0   1   3     1385.48     1358.29     17.22 o 
   1   1   3     1220.44     1169.77     31.04 o 
   2   1   3        9.98       19.41      0.80 o 
   3   1   3      116.38      134.79      1.91 o 
   4   1   3        0.05        2.41      0.73 o 
   5   1   3       36.41       26.28      4.31 o 
   6   1   3      422.88      446.86     52.83 o 
   7   1   3     1989.54     2108.74     53.84 o 
   8   1   3      714.84      687.67     72.72 o 
   9   1   3       10.39       12.27      1.68 o 
  10   1   3       48.85       22.80      6.74 o 
  11   1   3      143.89      142.31      4.53 o 
  12   1   3      313.37      323.76      7.59 o 
  13   1   3      108.34       99.28      9.24 o 
 -14   2   3       80.92       80.92     11.05 o 
 -13   2   3       58.06       44.20      7.36 o 
 -12   2   3      471.16      498.24     10.36 o 
 -11   2   3      111.05       94.02     11.35 o 
 -10   2   3      595.66      570.07      7.97 o 
  -9   2   3        7.85        7.33      1.99 o 
  -8   2   3      999.67     1035.26     18.30 o 
  -7   2   3      971.52     1033.64     16.25 o 
  -6   2   3      263.43      318.56      5.18 o 
  -5   2   3       19.53       49.40      2.16 o 
  -4   2   3     2515.34     2673.71     29.23 o 
  -3   2   3       84.48       62.09      1.27 o 
  -2   2   3      125.89      129.21      2.17 o 
  -1   2   3     3392.59     3319.94     68.11 o 
   0   2   3    13548.00    11985.01    139.80 o 
   1   2   3      161.67      188.94      2.26 o 
   2   2   3     6224.59     6052.99    100.20 o 
   3   2   3     6751.46     7348.38    107.52 o 
   4   2   3     1281.15     1271.84     76.01 o 
   5   2   3      158.03      152.52      3.69 o 
   6   2   3       38.84       49.59      4.19 o 
   7   2   3       73.84       85.02      6.18 o 
   8   2   3     1712.18     1737.35     28.15 o 
   9   2   3     1419.29     1421.94     17.54 o 
  10   2   3      644.73      619.60     17.07 o 
  11   2   3       59.97       54.11      4.75 o 
  12   2   3        2.77        3.47      2.01 o 
  13   2   3        0.40        4.57      1.79 o 
 -13   3   3        8.22        8.19      2.49 o 
 -12   3   3       50.43       20.10     11.37 o 
 -11   3   3      104.68      103.89      4.69 o 
 -10   3   3      241.90      246.05      6.32 o 
  -9   3   3       68.08       51.44     16.30 o 
  -8   3   3      685.90      662.08      8.38 o 
  -7   3   3     1198.68     1189.13     30.19 o 
  -6   3   3      358.71      305.56     24.27 o 
  -5   3   3      159.85      154.07      2.95 o 
  -4   3   3       77.00       77.76      4.07 o 
  -3   3   3     1651.01     1652.59     38.97 o 
  -2   3   3      617.70      578.51      9.48 o 
  -1   3   3      248.85      221.49      3.30 o 
   0   3   3     2378.24     2263.99     36.95 o 
   1   3   3       26.36       21.25      1.36 o 
   2   3   3     1984.28     1926.16     31.89 o 
   3   3   3        6.80        3.76      0.48 o 
   4   3   3     2550.71     2775.53     53.25 o 
   5   3   3     1092.65     1285.62     20.13 o 
   6   3   3     1708.97     1707.41     20.59 o 
   7   3   3     1373.71     1464.23     42.69 o 
   8   3   3        3.48        6.91      1.81 o 
   9   3   3        5.16        6.84      1.47 o 
  10   3   3       12.81       17.37      2.97 o 
  11   3   3       82.85       80.00     10.11 o 
  12   3   3       37.93       37.09      6.80 o 
  13   3   3        8.05        7.05      1.93 o 
 -13   4   3      217.19      230.08      8.88 o 
 -12   4   3       39.34       49.30      6.93 o 
 -11   4   3       74.37       72.82      5.56 o 
 -10   4   3       30.34       25.45      6.51 o 
  -9   4   3      492.10      498.22     10.84 o 
  -8   4   3        0.24        1.58      1.05 o 
  -7   4   3      143.91      127.92      8.57 o 
  -6   4   3      140.94      132.05     19.01 o 
  -5   4   3      883.01      918.38     21.48 o 
  -4   4   3      245.09      267.78      5.53 o 
  -3   4   3       28.46       28.55      4.44 o 
  -2   4   3      519.16      535.51     10.63 o 
  -1   4   3      962.75     1041.80     13.64 o 
   0   4   3     2458.05     2604.88     51.89 o 
   1   4   3      430.37      402.80      4.79 o 
   2   4   3      560.67      560.72     12.32 o 
   3   4   3     1000.06     1140.89     16.65 o 
   4   4   3     1147.40     1214.24     18.45 o 
   5   4   3     1303.70     1329.54     21.08 o 
   6   4   3        2.09        4.73      0.85 o 
   7   4   3      347.33      323.83     32.10 o 
   8   4   3        1.56        4.27      1.82 o 
   9   4   3      269.42      299.98     10.90 o 
  10   4   3        1.59        2.64      1.91 o 
  11   4   3       73.04       75.56      4.85 o 
  12   4   3        5.39        4.72      2.45 o 
  13   4   3       51.53       33.70      6.08 o 
 -13   5   3      130.81      163.12     10.73 o 
 -12   5   3       29.65       21.77      6.53 o 
 -11   5   3      186.25      218.66      9.01 o 
 -10   5   3      110.78      111.00      4.50 o 
  -9   5   3       38.61       16.95      7.88 o 
  -8   5   3        6.52        5.46      1.52 o 
  -7   5   3       42.38       43.42      2.92 o 
  -6   5   3       78.20       79.10      5.79 o 
  -5   5   3       82.47       54.68     13.43 o 
  -4   5   3        6.58        3.14      1.97 o 
  -3   5   3        8.05       15.71      1.71 o 
  -2   5   3      761.52      737.13     19.55 o 
  -1   5   3      464.65      481.34     11.42 o 
   0   5   3       12.69       23.37      2.13 o 
   1   5   3      347.27      422.91      4.49 o 
   2   5   3      551.44      608.82     20.07 o 
   3   5   3      969.12     1049.82     19.28 o 
   4   5   3      219.93      253.10      5.55 o 
   5   5   3       11.30        4.46      1.33 o 
   6   5   3       79.00       71.24      4.51 o 
   7   5   3      129.89      126.43      5.22 o 
   8   5   3      669.83      680.53     21.60 o 
   9   5   3      156.53      131.11     39.17 o 
  10   5   3        5.51        9.41      2.44 o 
  11   5   3       19.64       20.14      4.18 o 
  12   5   3       13.72        9.18      3.06 o 
 -13   6   3      269.97      297.67     12.10 o 
 -12   6   3        1.27        1.82      3.34 o 
 -11   6   3      129.60      160.71     13.50 o 
 -10   6   3       47.63       13.58     14.03 o 
  -9   6   3     1490.87     1610.20     20.81 o 
  -8   6   3      488.56      537.50     11.31 o 
  -7   6   3       27.60       21.74      4.25 o 
  -6   6   3       50.75       39.16      4.49 o 
  -5   6   3       52.91       39.47     10.26 o 
  -4   6   3      320.24      312.09     12.02 o 
  -3   6   3       86.25       86.40     14.13 o 
  -2   6   3      708.04      758.31     11.82 o 
  -1   6   3       75.23       42.16      2.94 o 
   0   6   3     1112.06     1124.79     12.73 o 
   1   6   3     3426.76     3456.49     70.30 o 
   2   6   3        2.53        2.30      0.91 o 
   3   6   3      141.29      141.04      3.20 o 
   4   6   3      133.54      142.07      4.31 o 
   5   6   3      926.48      987.47     10.25 o 
   6   6   3      847.49      828.97     57.24 o 
   7   6   3     1259.60     1212.65     27.97 o 
   8   6   3     1722.31     1731.82     73.24 o 
   9   6   3      141.63      139.20      9.15 o 
  10   6   3      475.72      340.10    148.50 o 
  11   6   3      245.93      238.87      7.68 o 
  12   6   3        1.93        5.16      2.61 o 
 -12   7   3      116.30      129.86     16.24 o 
 -11   7   3      253.61      276.26     10.06 o 
 -10   7   3      420.50      478.78     13.08 o 
  -9   7   3        2.26        5.01      4.18 o 
  -8   7   3       66.09       62.11      7.28 o 
  -7   7   3      356.70      340.99      8.90 o 
  -6   7   3     2844.20     2360.68    387.37 o 
  -5   7   3      545.97      559.11     15.37 o 
  -4   7   3       93.64       58.78     10.82 o 
  -3   7   3       12.50       13.37      2.83 o 
  -2   7   3     1715.27     1724.80     61.56 o 
  -1   7   3       94.09       71.65      6.10 o 
   0   7   3       34.08       52.58      6.32 o 
   1   7   3       94.52       91.42      6.42 o 
   2   7   3     1024.50     1094.44     30.84 o 
   3   7   3      891.09      914.09     17.63 o 
   4   7   3       83.73      107.93     10.58 o 
   5   7   3      386.31      164.39     83.76 o 
   6   7   3     1426.45     1400.70     28.76 o 
   7   7   3       88.25       96.88     10.32 o 
   8   7   3      102.57      123.79      6.75 o 
   9   7   3       37.53       15.38      6.69 o 
  10   7   3      455.70      463.92     18.80 o 
  11   7   3        0.22        3.72      3.68 o 
  12   7   3       68.43       48.28     17.73 o 
 -11   8   3        9.93       10.08      4.16 o 
 -10   8   3        7.44       15.28      4.26 o 
  -9   8   3        4.01        3.16      2.48 o 
  -8   8   3      324.92      303.45     15.12 o 
  -7   8   3      752.54      825.57     46.05 o 
  -6   8   3        6.83       11.54      2.80 o 
  -5   8   3      767.02      774.45     14.58 o 
  -4   8   3      610.59      407.87     77.35 o 
  -3   8   3      911.55      851.38     23.56 o 
  -2   8   3       58.00       54.47      2.82 o 
  -1   8   3     1132.60     1150.73     25.80 o 
   0   8   3      629.21      588.92     26.03 o 
   1   8   3      143.78      122.91      6.74 o 
   2   8   3        2.41        0.86      1.26 o 
   3   8   3       15.73       13.04      1.92 o 
   4   8   3      387.13      339.28     34.45 o 
   5   8   3      619.18      581.28     12.64 o 
   6   8   3       31.33       25.29      4.23 o 
   7   8   3        3.93        7.68      2.27 o 
   8   8   3        1.16        3.33      1.92 o 
   9   8   3       22.83       30.66      6.12 o 
  10   8   3       72.01       62.41     11.58 o 
  11   8   3       45.59       13.35     13.65 o 
 -11   9   3       29.23       27.53      8.15 o 
 -10   9   3       35.68       32.53     10.34 o 
  -9   9   3       14.69       14.68     10.38 o 
  -8   9   3      130.31      136.73     25.24 o 
  -7   9   3       62.15       66.15      9.61 o 
  -6   9   3        4.71        6.90      2.11 o 
  -5   9   3       13.52       20.83      3.23 o 
  -4   9   3       25.25       22.02      6.74 o 
  -3   9   3      295.16      301.41      9.70 o 
  -2   9   3        1.34       -0.94      1.32 o 
  -1   9   3       44.37       43.84      7.34 o 
   0   9   3       25.99       28.62      4.53 o 
   1   9   3       45.57       41.45      5.19 o 
   2   9   3       22.40       21.16      2.42 o 
   3   9   3      129.59      121.04      5.66 o 
   4   9   3       24.84       34.99      4.05 o 
   5   9   3       70.11       68.57     10.26 o 
   6   9   3       58.90       58.62      8.80 o 
   7   9   3       50.37       50.14      8.35 o 
   8   9   3       26.54       27.37      5.05 o 
   9   9   3        0.46        6.02      3.15 o 
  10   9   3        6.73        6.03      2.58 o 
 -10  10   3      119.25       99.27     30.50 o 
  -9  10   3      226.80      251.93     16.48 o 
  -8  10   3      119.08      117.50     28.00 o 
  -7  10   3      168.64      171.07     33.79 o 
  -6  10   3       14.18       15.56      3.84 o 
  -5  10   3       99.76      106.78      5.58 o 
  -4  10   3      127.49      133.95     10.95 o 
  -3  10   3      264.36      260.30     13.05 o 
  -2  10   3       56.41       48.79      5.06 o 
  -1  10   3      614.72      645.87     11.75 o 
   0  10   3      848.13      862.00     26.57 o 
   1  10   3      308.36      307.08     10.29 o 
   2  10   3       43.28       43.29      4.87 o 
   3  10   3        1.77        3.77      2.47 o 
   4  10   3       65.09       56.73      9.46 o 
   5  10   3       39.61       53.11      7.91 o 
   6  10   3       42.68       49.83      9.07 o 
   7  10   3        8.46        5.92      2.67 o 
   8  10   3      106.38       82.28     11.62 o 
   9  10   3      122.37      123.02     10.09 o 
  -9  11   3       55.52       54.05     16.76 o 
  -8  11   3        6.08       17.09      5.38 o 
  -7  11   3      160.36      153.82     32.10 o 
  -6  11   3     1005.53     1011.96     26.03 o 
  -5  11   3      204.55      168.75     29.47 o 
  -4  11   3       16.43       15.95      6.46 o 
  -3  11   3      227.46      254.62     13.28 o 
  -2  11   3     1042.45     1082.79     30.62 o 
  -1  11   3        0.21        0.33      2.42 o 
   0  11   3      240.60      244.72     10.68 o 
   1  11   3       98.53       88.85      5.67 o 
   2  11   3      925.98      961.26     26.09 o 
   3  11   3      293.65      287.80      9.95 o 
   4  11   3      110.32      116.06     22.47 o 
   5  11   3        0.02        1.44      3.13 o 
   6  11   3      226.54      225.25     13.45 o 
   7  11   3      301.57      330.75     11.30 o 
   8  11   3      258.54      281.21     14.37 o 
  -8  12   3      250.34      265.56     27.94 o 
  -7  12   3      110.35       72.14     20.88 o 
  -6  12   3        2.40        6.18      3.11 o 
  -5  12   3      184.15      213.11     16.48 o 
  -4  12   3      318.76      343.78     16.41 o 
  -3  12   3       61.14       46.52     12.32 o 
  -2  12   3       11.55       11.16      3.48 o 
  -1  12   3        0.81        5.01      3.22 o 
   0  12   3       45.21       33.43      8.40 o 
   1  12   3       19.05       35.70      7.30 o 
   2  12   3        0.73        7.32      3.26 o 
   3  12   3        0.01        8.59      4.58 o 
   4  12   3       33.88       26.40      9.17 o 
   5  12   3      348.05      384.36     14.96 o 
   6  12   3      224.80      243.55     18.72 o 
   7  12   3       59.79       37.14     14.62 o 
  -6  13   3        0.98        6.75      7.40 o 
  -5  13   3       35.63       26.30      5.72 o 
  -4  13   3       20.80       27.10      6.81 o 
  -3  13   3       44.87       36.69     12.46 o 
  -2  13   3       81.98       72.28     18.55 o 
  -1  13   3       26.70       27.05      7.93 o 
   0  13   3       36.13       29.73      9.46 o 
   1  13   3       83.85       69.67     17.70 o 
   2  13   3      148.63      138.99     10.92 o 
   3  13   3      249.52      251.98     11.71 o 
   4  13   3      133.05      133.46     10.69 o 
   5  13   3      114.71      105.11     11.86 o 
   6  13   3        5.40        4.62      2.43 o 
  -4  14   3        0.04        4.45      3.26 o 
  -3  14   3       96.11       67.07     32.99 o 
  -2  14   3       45.48       29.01     14.57 o 
  -1  14   3      220.38      294.29     25.17 o 
   0  14   3       49.07       50.54     17.81 o 
   1  14   3       23.72       25.86     11.97 o 
   2  14   3        0.64        7.51      5.14 o 
   3  14   3        0.90        4.07      6.86 o 
 -14   0   4       62.33       48.99     15.99 o 
 -13   0   4       27.80       21.96      5.91 o 
 -12   0   4       20.48       24.89      6.22 o 
 -11   0   4      456.61      450.85     15.33 o 
 -10   0   4      325.83      328.21     13.88 o 
  -9   0   4       63.76       57.22      8.48 o 
  -8   0   4        4.90        8.71      3.12 o 
  -7   0   4      174.85      189.68      5.03 o 
  -6   0   4      240.90      190.56      4.96 o 
  -5   0   4     1075.07     1058.65     11.70 o 
  -4   0   4     1454.19     1552.97     50.74 o 
  -3   0   4     1102.12     1184.57     29.81 o 
  -2   0   4     1612.72     1483.63     44.40 o 
  -1   0   4     1737.37     1871.77     35.74 o 
   0   0   4     3621.18     3458.55     60.35 o 
   1   0   4     1566.29     1714.47     28.45 o 
   2   0   4        8.17        9.14      1.29 o 
   3   0   4     1888.13     1838.34     13.80 o 
   4   0   4      207.49      189.97     11.70 o 
   5   0   4      311.58      344.57     11.03 o 
   6   0   4      293.23      346.75      9.35 o 
   7   0   4     2381.93     1974.10    664.04 o 
   8   0   4      574.78      688.36     13.20 o 
   9   0   4      857.83      742.34    238.56 o 
  10   0   4      485.23      330.12    149.03 o 
  11   0   4      472.08      429.95     11.19 o 
  12   0   4      249.31      179.62     92.17 o 
  13   0   4        3.75        5.81      3.61 o 
 -14   1   4        4.75        5.21      2.27 o 
 -13   1   4      154.76      140.54      6.77 o 
 -12   1   4       37.46       35.10      5.89 o 
 -11   1   4       72.47       51.95      7.14 o 
 -10   1   4      136.20      125.65      4.31 o 
  -9   1   4        0.34        2.80      1.47 o 
  -8   1   4      709.65      648.60     15.84 o 
  -7   1   4     1083.46     1073.39     35.31 o 
  -6   1   4      808.81      931.89     15.26 o 
  -5   1   4     1004.57     1108.65     14.08 o 
  -4   1   4       23.98       40.49      1.82 o 
  -3   1   4        0.21        2.26      0.67 o 
  -2   1   4     2795.23     2744.75     37.42 o 
  -1   1   4     2750.49     2657.75     60.68 o 
   0   1   4     7333.85     6979.47     99.74 o 
   1   1   4     1936.33     1931.57     31.15 o 
   2   1   4     2489.66     2542.99     36.58 o 
   3   1   4       12.27       12.22      1.60 o 
   4   1   4       89.44       80.38      5.02 o 
   5   1   4       20.38       12.81      1.59 o 
   6   1   4      150.06      137.64     16.73 o 
   7   1   4      502.83      495.88     12.55 o 
   8   1   4       86.31       90.44      6.38 o 
   9   1   4     1105.18     1106.34     19.31 o 
  10   1   4       54.73       38.54     11.96 o 
  11   1   4       56.19       15.56      9.54 o 
  12   1   4       68.34       36.78      8.35 o 
  13   1   4        4.95        6.00      2.00 o 
 -14   2   4        2.81        2.65      1.88 o 
 -13   2   4      185.48      183.23      9.53 o 
 -12   2   4        1.21        5.75      2.28 o 
 -11   2   4        0.83        4.08      1.92 o 
 -10   2   4       20.17       21.14      2.48 o 
  -9   2   4      298.55      323.30      5.30 o 
  -8   2   4       76.76       76.63      3.27 o 
  -7   2   4        8.33        6.61      1.40 o 
  -6   2   4      100.32      110.83      3.45 o 
  -5   2   4      432.97      512.22      6.43 o 
  -4   2   4     2850.95     2947.35     86.92 o 
  -3   2   4        0.54        2.14      0.81 o 
  -2   2   4     1027.61     1111.52     18.77 o 
  -1   2   4      187.64      195.55      4.39 o 
   0   2   4     3149.72     3174.88     19.94 o 
   1   2   4      731.77      747.24     11.19 o 
   2   2   4      395.27      406.94      8.42 o 
   3   2   4      165.35      163.95      3.96 o 
   4   2   4       16.51       11.78      1.88 o 
   5   2   4      698.58      764.12     59.35 o 
   6   2   4      799.98      865.13     27.58 o 
   7   2   4       10.55       15.20      3.86 o 
   8   2   4      767.69      785.61     16.13 o 
   9   2   4        1.95        4.35      1.48 o 
  10   2   4        1.74        3.30      1.93 o 
  11   2   4        0.27        3.15      1.78 o 
  12   2   4        2.29        3.37      1.83 o 
  13   2   4        0.06        4.33      1.89 o 
 -13   3   4       27.57       26.55      4.07 o 
 -12   3   4      288.99      294.20      8.67 o 
 -11   3   4      178.68      152.54      6.22 o 
 -10   3   4       81.29       64.80      4.81 o 
  -9   3   4       49.03       51.92      6.21 o 
  -8   3   4     1556.34     1503.41     30.62 o 
  -7   3   4      467.39      452.06      7.75 o 
  -6   3   4       21.68       21.50      5.59 o 
  -5   3   4       66.51       65.65      9.77 o 
  -4   3   4      324.15      366.31     10.96 o 
  -3   3   4      956.48     1148.45     26.66 o 
  -2   3   4     1803.52     1958.64     42.19 o 
  -1   3   4      983.51      986.50     22.10 o 
   0   3   4     1433.27     1462.85     27.35 o 
   1   3   4      501.22      589.55      8.06 o 
   2   3   4      131.61      100.22      2.25 o 
   3   3   4     4806.87     5186.70     57.01 o 
   4   3   4       12.84       25.73      1.68 o 
   5   3   4      637.40      724.18     14.90 o 
   6   3   4       13.02       10.14      1.54 o 
   7   3   4      637.11      605.22     76.72 o 
   8   3   4       34.98       30.67      6.47 o 
   9   3   4      569.97      548.93     60.59 o 
  10   3   4      686.04      657.11     14.96 o 
  11   3   4      120.13       95.29     23.93 o 
  12   3   4       60.46       15.18     11.06 o 
  13   3   4       69.53       72.21     13.59 o 
 -13   4   4      190.79      203.94      8.89 o 
 -12   4   4       22.51       18.08      3.24 o 
 -11   4   4      219.09      234.80     15.82 o 
 -10   4   4      287.65      290.48      7.39 o 
  -9   4   4      514.04      551.33     10.03 o 
  -8   4   4       25.19       29.70      2.80 o 
  -7   4   4     2208.96     2278.89     62.33 o 
  -6   4   4      206.27      151.39     20.36 o 
  -5   4   4     1065.09     1160.00     22.07 o 
  -4   4   4      244.50      228.80      6.96 o 
  -3   4   4     2048.86     2182.86     38.33 o 
  -2   4   4       21.34       33.52      3.01 o 
  -1   4   4     1696.31     1680.09     15.74 o 
   0   4   4     1580.44     1497.54     11.18 o 
   1   4   4        0.03        2.27      0.60 o 
   2   4   4       78.32      121.80      2.33 o 
   3   4   4       32.49       22.33      1.93 o 
   4   4   4      222.36      224.16      4.22 o 
   5   4   4        7.76        7.81      1.22 o 
   6   4   4      130.18      117.05     11.63 o 
   7   4   4      451.53      443.16     57.84 o 
   8   4   4     1257.07     1296.47     18.07 o 
   9   4   4       38.11       21.56     13.83 o 
  10   4   4       20.71       20.70      5.18 o 
  11   4   4      262.45      295.18      7.92 o 
  12   4   4      145.35      133.22      6.24 o 
  13   4   4        8.17        6.60      3.42 o 
 -13   5   4      120.73      127.01      6.99 o 
 -12   5   4      118.29      115.09      8.00 o 
 -11   5   4      505.24      500.77     19.48 o 
 -10   5   4      113.49      111.22      7.57 o 
  -9   5   4     1832.79     1867.95     78.82 o 
  -8   5   4      869.33      911.81     22.32 o 
  -7   5   4      531.26      559.23     23.17 o 
  -6   5   4      513.31      511.28     22.92 o 
  -5   5   4      558.47      554.17      9.45 o 
  -4   5   4      202.57      197.61      4.01 o 
  -3   5   4      645.07      622.08      9.49 o 
  -2   5   4       74.72       73.74      5.77 o 
  -1   5   4       35.46       31.81      5.79 o 
   0   5   4       49.59       51.63      2.71 o 
   1   5   4     6216.60     6420.80     86.89 o 
   2   5   4      935.82      908.83     16.52 o 
   3   5   4        1.25        9.76      1.32 o 
   4   5   4      402.93      438.52      7.61 o 
   5   5   4      664.39      642.75     13.71 o 
   6   5   4     2190.11     2380.64     49.03 o 
   7   5   4       10.54        6.67      1.78 o 
   8   5   4        0.12        3.82      2.39 o 
   9   5   4      263.78      238.27     37.30 o 
  10   5   4      756.45      782.80     20.67 o 
  11   5   4       62.93       40.85      6.33 o 
  12   5   4       37.43       29.55      6.79 o 
 -12   6   4       42.91       45.51      8.48 o 
 -11   6   4       22.81       28.89      4.86 o 
 -10   6   4      593.50      658.40     33.69 o 
  -9   6   4        0.87        1.31      2.99 o 
  -8   6   4       57.54       55.35      6.24 o 
  -7   6   4       64.11       69.74      3.60 o 
  -6   6   4      666.47      670.95     28.88 o 
  -5   6   4       47.30       33.52      2.87 o 
  -4   6   4       71.15       71.39      4.00 o 
  -3   6   4      420.64      434.81     10.44 o 
  -2   6   4      542.30      583.89     16.40 o 
  -1   6   4      127.57      127.79      3.31 o 
   0   6   4      709.46      723.51     10.38 o 
   1   6   4      696.96      593.60     10.54 o 
   2   6   4      196.82      168.40      5.67 o 
   3   6   4       17.78       24.92      1.97 o 
   4   6   4      587.65      603.58     14.15 o 
   5   6   4      587.81      579.01      9.28 o 
   6   6   4      913.82      875.27     38.15 o 
   7   6   4      455.35      454.75      8.64 o 
   8   6   4      701.60      675.26     17.98 o 
   9   6   4      269.70      258.29      7.19 o 
  10   6   4      105.75      101.58      6.54 o 
  11   6   4      160.06      158.40     13.66 o 
  12   6   4       19.03       15.72      3.11 o 
 -12   7   4       55.59       54.40     13.73 o 
 -11   7   4       26.86       25.48      5.65 o 
 -10   7   4       62.14       69.56     12.33 o 
  -9   7   4      284.56      273.07     15.63 o 
  -8   7   4       60.52       67.45      6.34 o 
  -7   7   4       55.22       64.22      3.27 o 
  -6   7   4      186.63      164.73     19.41 o 
  -5   7   4       58.74       43.42      5.67 o 
  -4   7   4       41.52       34.45      4.24 o 
  -3   7   4      401.93      393.75     15.83 o 
  -2   7   4        3.62       10.50      2.21 o 
  -1   7   4        8.86        9.98      1.60 o 
   0   7   4      458.32      480.65     38.61 o 
   1   7   4     2506.02     2553.52    135.77 o 
   2   7   4      258.04      261.69      8.82 o 
   3   7   4      271.81      260.11     10.96 o 
   4   7   4      289.44      320.51      6.87 o 
   5   7   4      152.12      166.67      5.71 o 
   6   7   4       98.05       82.97      4.49 o 
   7   7   4      704.12      735.83     17.66 o 
   8   7   4      138.67      150.38      6.50 o 
   9   7   4      377.92      364.93     74.95 o 
  10   7   4       81.87       81.29     15.15 o 
  11   7   4      289.79      297.40     11.30 o 
 -11   8   4       13.59       11.14      3.06 o 
 -10   8   4      101.81       99.98     31.98 o 
  -9   8   4      229.98      245.23     13.88 o 
  -8   8   4       30.41       35.39      5.67 o 
  -7   8   4        0.94        0.05      1.98 o 
  -6   8   4      340.61      350.85     18.14 o 
  -5   8   4        4.52        1.25      0.85 o 
  -4   8   4      149.79      148.63      8.00 o 
  -3   8   4      696.16      643.49     32.02 o 
  -2   8   4      404.04      381.08     20.47 o 
  -1   8   4      825.23      826.53     14.04 o 
   0   8   4      474.29      508.49     12.50 o 
   1   8   4       34.61       37.90      5.73 o 
   2   8   4      423.96      414.58     11.53 o 
   3   8   4     1348.62     1333.68     15.34 o 
   4   8   4        1.13        2.53      1.21 o 
   5   8   4      412.75      402.13     19.04 o 
   6   8   4      118.72       82.41     11.19 o 
   7   8   4      465.21      430.13     16.91 o 
   8   8   4      496.76      481.66     22.24 o 
   9   8   4      195.46      176.01     57.10 o 
  10   8   4       32.49       28.94      8.69 o 
  11   8   4        5.50        8.08      3.16 o 
 -11   9   4       64.87       79.10     13.24 o 
 -10   9   4        0.24        4.34      3.86 o 
  -9   9   4       78.73       78.40     23.84 o 
  -8   9   4      106.00      126.04     26.07 o 
  -7   9   4      194.46      249.40     19.89 o 
  -6   9   4      436.37      396.66     12.68 o 
  -5   9   4       62.75       60.51      5.12 o 
  -4   9   4      537.56      532.14     15.60 o 
  -3   9   4     1455.50     1240.78    105.79 o 
  -2   9   4      810.66      911.28     49.60 o 
  -1   9   4       55.70       58.10      9.68 o 
   0   9   4      400.71      390.63     15.37 o 
   1   9   4      973.65      906.65     13.67 o 
   2   9   4      764.44      738.64     19.62 o 
   3   9   4       13.85       11.89      2.01 o 
   4   9   4       37.05       26.61      3.32 o 
   5   9   4      603.62      588.64     15.23 o 
   6   9   4      284.24      278.00     14.79 o 
   7   9   4        5.01       12.10      3.10 o 
   8   9   4       91.46       75.13     10.89 o 
   9   9   4      405.74      388.16     15.16 o 
  10   9   4      171.69      142.51      9.33 o 
 -10  10   4        0.08        6.80      3.66 o 
  -9  10   4        1.45        8.40      5.22 o 
  -8  10   4       99.10       69.05     16.84 o 
  -7  10   4       42.56       47.19     14.26 o 
  -6  10   4      580.92      562.52     12.09 o 
  -5  10   4      772.70      762.09     18.23 o 
  -4  10   4      304.57      290.90     12.46 o 
  -3  10   4        0.04        6.88      3.62 o 
  -2  10   4      982.00     1040.09     36.25 o 
  -1  10   4     1247.75     1144.45     37.23 o 
   0  10   4      485.55      467.57     11.58 o 
   1  10   4      147.60      132.72      4.04 o 
   2  10   4      127.01      124.30      8.98 o 
   3  10   4       44.77       50.92      9.84 o 
   4  10   4      270.38      259.75      9.15 o 
   5  10   4       70.14       59.23      8.85 o 
   6  10   4        5.64        7.72      2.62 o 
   7  10   4      129.86      127.89      7.78 o 
   8  10   4      288.18      300.20     12.51 o 
   9  10   4       29.54       44.03      7.85 o 
  -9  11   4       79.40       53.94     21.76 o 
  -8  11   4       57.72       61.39     15.82 o 
  -7  11   4        2.01       -4.57      6.57 o 
  -6  11   4        9.99        7.88      3.47 o 
  -5  11   4      202.05      208.25     16.64 o 
  -4  11   4      154.97      175.69     13.71 o 
  -3  11   4      339.51      322.85     40.62 o 
  -2  11   4        3.49        4.28      3.01 o 
  -1  11   4       64.59       58.92     11.15 o 
   0  11   4       33.48       36.75      6.09 o 
   1  11   4       55.36       47.89      2.71 o 
   2  11   4       65.12       71.17     12.16 o 
   3  11   4       55.47       51.87      9.28 o 
   4  11   4       41.30       48.69      7.38 o 
   5  11   4       67.57       72.79     14.47 o 
   6  11   4       19.17       16.36      3.69 o 
   7  11   4        0.01        3.26      3.36 o 
   8  11   4        1.37        5.37      3.79 o 
  -7  12   4      157.20      177.66     14.48 o 
  -6  12   4      451.04      464.51     22.46 o 
  -5  12   4       60.41       60.11     12.30 o 
  -4  12   4       16.55       19.66     12.64 o 
  -3  12   4       15.90        6.75      8.21 o 
  -2  12   4      240.30      235.93     26.49 o 
  -1  12   4      190.84      178.37     14.66 o 
   0  12   4      112.08      106.01     10.91 o 
   1  12   4       78.75       73.37     13.00 o 
   2  12   4        3.13        9.80      4.08 o 
   3  12   4        0.61        3.28      3.38 o 
   4  12   4      135.83      143.64      7.78 o 
   5  12   4       52.67       46.07      9.91 o 
   6  12   4       66.71       63.49     22.71 o 
   7  12   4       16.70       12.93      6.30 o 
  -6  13   4       70.59       63.65     22.85 o 
  -5  13   4       79.91       73.46     23.55 o 
  -4  13   4       53.31       53.89     12.57 o 
  -3  13   4      232.19      244.11     23.94 o 
  -2  13   4       32.18       25.52      6.42 o 
  -1  13   4      125.25       73.29     40.00 o 
   0  13   4       68.21       73.97     18.48 o 
   1  13   4       55.45       63.75     15.88 o 
   2  13   4       39.92       47.29     10.09 o 
   3  13   4        0.03        4.27      3.30 o 
   4  13   4       61.88       56.16     13.82 o 
   5  13   4      110.78      114.14     19.06 o 
  -3  14   4      112.62       76.50     28.38 o 
  -2  14   4       23.93       20.54     11.53 o 
  -1  14   4       28.89       25.45     13.84 o 
   0  14   4        5.73        7.78      4.55 o 
   1  14   4        0.92        6.97      4.51 o 
   2  14   4       13.99       10.76      6.49 o 
 -14   1   5       39.93       26.69      7.05 o 
 -13   1   5      234.73      235.67     14.71 o 
 -12   1   5      795.95      846.67     18.82 o 
 -11   1   5      407.20      373.08     10.73 o 
 -10   1   5       68.15       61.49      6.42 o 
  -9   1   5      199.83      172.57      6.01 o 
  -8   1   5     1841.29     1801.06     38.00 o 
  -7   1   5       38.30       41.51      3.75 o 
  -6   1   5     2582.47     2770.49     48.47 o 
  -5   1   5      429.89      401.84      6.14 o 
  -4   1   5       43.70       33.29      2.88 o 
  -3   1   5       17.26       17.37      1.02 o 
  -2   1   5     1370.57     1499.87     24.34 o 
  -1   1   5      433.86      402.72     22.66 o 
   0   1   5      121.38      133.19      1.78 o 
   1   1   5      742.89      800.78     43.58 o 
   2   1   5        3.27        4.91      0.64 o 
   3   1   5     1194.94     1275.84     22.05 o 
   4   1   5      351.34      315.26      8.13 o 
   5   1   5      166.88      176.72      5.53 o 
   6   1   5        0.01        2.17      0.96 o 
   7   1   5      252.85      273.91      5.48 o 
   8   1   5      173.00      171.46      8.42 o 
   9   1   5      858.18      739.87    141.32 o 
  10   1   5       42.56       36.20      5.10 o 
  11   1   5        0.02        3.07      1.28 o 
  12   1   5        2.59        4.76      2.26 o 
  13   1   5        1.65        2.41      2.60 o 
 -13   2   5        0.00        3.94      2.08 o 
 -12   2   5       13.31        8.81      2.08 o 
 -11   2   5       59.41       63.96      5.69 o 
 -10   2   5       21.20       25.40      2.88 o 
  -9   2   5      108.92       95.74      8.19 o 
  -8   2   5     2137.99     2110.71     39.61 o 
  -7   2   5     1361.74     1424.41     24.44 o 
  -6   2   5      406.30      395.42     10.56 o 
  -5   2   5     2514.70     2610.79     45.28 o 
  -4   2   5      433.48      446.68      8.60 o 
  -3   2   5     2474.74     2408.56     75.44 o 
  -2   2   5      722.40      946.19     15.06 o 
  -1   2   5      240.56      262.53      3.40 o 
   0   2   5     2271.59     2457.73     28.57 o 
   1   2   5      751.71      716.77     15.77 o 
   2   2   5      542.06      467.05     12.06 o 
   3   2   5     2437.39     2601.72     37.74 o 
   4   2   5      245.69      238.37      9.51 o 
   5   2   5       33.51       43.62      6.99 o 
   6   2   5      138.61      122.24      4.01 o 
   7   2   5     2116.94     2184.47     55.26 o 
   8   2   5        3.21        4.81      1.29 o 
   9   2   5        9.04        7.69      1.75 o 
  10   2   5       23.36       23.98      3.08 o 
  11   2   5      698.86      698.77     17.91 o 
  12   2   5       75.95       62.51     10.53 o 
  13   2   5       49.46       48.26     13.04 o 
 -13   3   5      712.77      762.66     12.58 o 
 -12   3   5       28.16       24.25      4.22 o 
 -11   3   5       66.09       57.42      8.46 o 
 -10   3   5       46.30       43.45      4.71 o 
  -9   3   5      893.99      940.01     18.18 o 
  -8   3   5        2.48        3.38      0.63 o 
  -7   3   5        3.14        3.74      1.25 o 
  -6   3   5       17.55       31.90      2.44 o 
  -5   3   5     1359.58     1467.22     28.74 o 
  -4   3   5      413.17      351.91      5.08 o 
  -3   3   5      306.49      335.61     13.00 o 
  -2   3   5      604.97      637.01     21.28 o 
  -1   3   5     2339.56     2344.37     36.06 o 
   0   3   5     2213.61     2107.40     28.02 o 
   1   3   5     2918.59     3143.77     58.48 o 
   2   3   5      169.89      163.51      2.53 o 
   3   3   5     2491.35     2738.53     55.96 o 
   4   3   5       75.00       63.45      3.55 o 
   5   3   5        5.21        5.24      1.59 o 
   6   3   5        0.12        3.22      1.75 o 
   7   3   5      526.78      493.37     17.05 o 
   8   3   5      763.39      825.99     31.99 o 
   9   3   5      368.08      296.99     57.68 o 
  10   3   5      245.08      224.38     20.09 o 
  11   3   5       58.56       48.12      6.14 o 
  12   3   5      148.56      147.43     11.48 o 
 -13   4   5        1.60        5.24      1.95 o 
 -12   4   5        2.03        4.55      2.28 o 
 -11   4   5      613.14      678.03     18.56 o 
 -10   4   5      315.21      310.38     15.84 o 
  -9   4   5      303.95      311.74      7.79 o 
  -8   4   5       42.56       30.58      4.08 o 
  -7   4   5       52.49       54.91      4.99 o 
  -6   4   5      293.86      280.59      6.58 o 
  -5   4   5        0.58        0.77      0.57 o 
  -4   4   5      521.21      566.03     14.15 o 
  -3   4   5       30.23       33.11      2.45 o 
  -2   4   5     2694.21     2856.85     47.52 o 
  -1   4   5     1517.05     1676.19     40.48 o 
   0   4   5      118.05      111.30      3.68 o 
   1   4   5     1941.17     2152.22     59.65 o 
   2   4   5        4.48        4.60      0.87 o 
   3   4   5       45.69       55.17      3.51 o 
   4   4   5     1372.53     1412.17     30.25 o 
   5   4   5      922.48      926.57     18.02 o 
   6   4   5      553.06      575.78     21.52 o 
   7   4   5      672.11      698.68     20.68 o 
   8   4   5       94.69       90.06     15.09 o 
   9   4   5       10.11       16.24      3.74 o 
  10   4   5      367.98      347.17     56.71 o 
  11   4   5       15.67       10.82      3.09 o 
  12   4   5       25.43        8.72      5.69 o 
 -13   5   5        8.50        8.01      2.51 o 
 -12   5   5        8.46        8.53      2.38 o 
 -11   5   5       10.26        6.73      2.69 o 
 -10   5   5        8.14        8.62      2.23 o 
  -9   5   5      245.05      220.81     19.09 o 
  -8   5   5      157.41      149.87      3.06 o 
  -7   5   5       15.93        8.40      1.55 o 
  -6   5   5       65.50       70.96      4.28 o 
  -5   5   5     1760.28     1817.60     38.53 o 
  -4   5   5      118.71      109.32      2.80 o 
  -3   5   5      132.09      163.75      3.86 o 
  -2   5   5      963.37     1043.31     20.58 o 
  -1   5   5      252.96      243.32      6.51 o 
   0   5   5      322.79      302.59      7.73 o 
   1   5   5      341.93      365.98     10.27 o 
   2   5   5      281.25      317.56      6.98 o 
   3   5   5        6.44        7.28      0.98 o 
   4   5   5      297.87      293.03     18.21 o 
   5   5   5        9.60       17.84      2.12 o 
   6   5   5      125.09      106.96      9.15 o 
   7   5   5      300.28      290.71      6.42 o 
   8   5   5       28.14       27.37      6.33 o 
   9   5   5       61.48       55.33      3.99 o 
  10   5   5      175.70       77.98     66.75 o 
  11   5   5        3.19        6.91      2.78 o 
  12   5   5       66.27       42.81     12.06 o 
 -12   6   5      179.63      191.94     10.99 o 
 -11   6   5      267.31      261.17      9.48 o 
 -10   6   5       79.32       81.53     14.07 o 
  -9   6   5       36.84       35.14      5.37 o 
  -8   6   5       43.75       45.65      6.40 o 
  -7   6   5     1264.54     1315.90     19.32 o 
  -6   6   5      492.44      472.67     53.56 o 
  -5   6   5      345.10      328.08     11.46 o 
  -4   6   5      258.16      285.26      6.52 o 
  -3   6   5       37.94       30.82      3.56 o 
  -2   6   5      155.27      156.20      3.87 o 
  -1   6   5      822.31      781.38     26.04 o 
   0   6   5       16.46       28.49      3.37 o 
   1   6   5     2532.01     2606.61     55.29 o 
   2   6   5     1907.76     1902.71     35.59 o 
   3   6   5      636.79      602.28     11.88 o 
   4   6   5       55.24       78.08      5.11 o 
   5   6   5      677.81      626.59     25.35 o 
   6   6   5       85.00       74.63      5.22 o 
   7   6   5        6.38        7.55      1.52 o 
   8   6   5      114.26      122.18     23.04 o 
   9   6   5        4.68        4.05      3.47 o 
  10   6   5      233.77      196.48     71.79 o 
  11   6   5       65.62       69.18     13.31 o 
  12   6   5        0.69        5.49      2.65 o 
 -12   7   5      101.26      112.32      6.77 o 
 -11   7   5      148.30      161.06      9.19 o 
 -10   7   5      299.29      326.20     12.14 o 
  -9   7   5      566.50      550.43     12.91 o 
  -8   7   5       20.55       27.56      6.62 o 
  -7   7   5       80.01       67.77      7.65 o 
  -6   7   5        8.51       12.57      2.63 o 
  -5   7   5        2.54        0.74      1.24 o 
  -4   7   5      337.69      345.21     10.36 o 
  -3   7   5      539.10      448.60     19.55 o 
  -2   7   5     1622.16     1519.54     53.69 o 
  -1   7   5      808.71      763.42     34.39 o 
   0   7   5     1393.70     1462.02     23.03 o 
   1   7   5     2505.40     2611.59     29.58 o 
   2   7   5      229.27      206.41      4.69 o 
   3   7   5      426.17      416.16     16.77 o 
   4   7   5      173.99      151.09      4.99 o 
   5   7   5      666.91      697.86     17.36 o 
   6   7   5       14.44       14.90      3.31 o 
   7   7   5      197.72      190.49     11.52 o 
   8   7   5      410.34      387.16     14.95 o 
   9   7   5     1211.75     1055.02     89.55 o 
  10   7   5      130.29      136.36     11.02 o 
  11   7   5      104.18      105.98      7.42 o 
 -11   8   5       65.73       57.15     14.42 o 
 -10   8   5      142.45      146.23     11.27 o 
  -9   8   5        3.34        1.92      3.13 o 
  -8   8   5        7.01       11.65      9.26 o 
  -7   8   5       54.23       52.96      9.82 o 
  -6   8   5      387.74      427.28     19.05 o 
  -5   8   5        6.54        4.27      0.84 o 
  -4   8   5       84.63       77.11     19.07 o 
  -3   8   5      169.92      150.72      4.54 o 
  -2   8   5     1256.84     1246.47     21.84 o 
  -1   8   5       44.36       45.20      6.85 o 
   0   8   5       93.87       91.78      5.12 o 
   1   8   5       23.38       23.94      2.99 o 
   2   8   5      712.00      696.79     27.25 o 
   3   8   5        2.63        2.68      1.46 o 
   4   8   5        1.12        1.27      2.44 o 
   5   8   5       40.94       32.77      5.44 o 
   6   8   5      160.64      156.66      8.15 o 
   7   8   5      533.67      570.14     24.56 o 
   8   8   5       35.17       30.12      6.36 o 
   9   8   5      193.66      187.99      8.53 o 
  10   8   5      343.17      302.59     29.43 o 
 -10   9   5        2.19        5.22      4.28 o 
  -9   9   5        0.61       -0.61      6.03 o 
  -8   9   5       83.25       94.38     21.04 o 
  -7   9   5       79.60       72.90     15.56 o 
  -6   9   5        2.31        5.17      6.42 o 
  -5   9   5        1.34        2.96      2.71 o 
  -4   9   5       11.22       17.13      4.64 o 
  -3   9   5      270.64      268.23     11.57 o 
  -2   9   5      197.20      202.87     16.07 o 
  -1   9   5      248.54      236.77     12.38 o 
   0   9   5       23.18       25.21      4.24 o 
   1   9   5      762.07      730.93     13.34 o 
   2   9   5      202.17      183.19      7.68 o 
   3   9   5      137.61      115.40      6.35 o 
   4   9   5       31.00       43.47      5.74 o 
   5   9   5      168.79      122.03     24.85 o 
   6   9   5       42.37       31.09      6.01 o 
   7   9   5       25.99       18.39      5.35 o 
   8   9   5       12.74        8.42      2.98 o 
   9   9   5        0.88        3.62      2.20 o 
  10   9   5       87.38       60.58     12.46 o 
 -10  10   5        7.70       13.95      6.31 o 
  -9  10   5        5.27        3.99      5.56 o 
  -8  10   5       18.38       27.04      5.52 o 
  -7  10   5      607.91      699.73     25.44 o 
  -6  10   5      849.39      848.20     28.12 o 
  -5  10   5       78.57       66.15      5.02 o 
  -4  10   5        8.66       16.02      4.33 o 
  -3  10   5        4.92        4.14      2.24 o 
  -2  10   5      314.94      322.88     12.69 o 
  -1  10   5        7.80        3.58      3.22 o 
   0  10   5      143.38      131.01      9.26 o 
   1  10   5        0.08        2.07      2.04 o 
   2  10   5      144.76      127.60      5.60 o 
   3  10   5      726.47      747.32     28.42 o 
   4  10   5       14.77       18.13      2.62 o 
   5  10   5       14.53        9.85      2.37 o 
   6  10   5       50.99       48.39      8.07 o 
   7  10   5       44.81       42.93      7.82 o 
   8  10   5       28.00       24.99      5.40 o 
   9  10   5        7.26        4.19      3.00 o 
  -8  11   5      350.87      385.30     26.09 o 
  -7  11   5      153.43      125.39     24.33 o 
  -6  11   5        7.81       11.66      4.58 o 
  -5  11   5      344.40      390.36     32.95 o 
  -4  11   5      313.52      328.21     13.87 o 
  -3  11   5      121.95      112.41     23.60 o 
  -2  11   5       71.26       51.41     16.06 o 
  -1  11   5      622.44      596.70     45.44 o 
   0  11   5      225.70      215.24      5.95 o 
   1  11   5      450.17      470.41     15.00 o 
   2  11   5      227.49      215.72      8.78 o 
   3  11   5        0.87        3.43      3.50 o 
   4  11   5       39.53       42.83      7.49 o 
   5  11   5      106.13      118.68      8.36 o 
   6  11   5        5.93        6.54      3.20 o 
   7  11   5       78.76       64.26     15.89 o 
   8  11   5      656.32      713.08     17.15 o 
  -7  12   5       94.76       89.91     23.08 o 
  -6  12   5        2.37       -0.56      4.31 o 
  -5  12   5        8.71        5.23      5.22 o 
  -4  12   5        2.58        9.39      6.43 o 
  -3  12   5      425.86      418.80     25.78 o 
  -2  12   5      140.68      138.21     10.06 o 
  -1  12   5       12.93       12.95      3.40 o 
   0  12   5        0.05        2.57      6.36 o 
   1  12   5      467.11      475.57     15.25 o 
   2  12   5      255.54      287.87     12.43 o 
   3  12   5       50.09       49.21     10.67 o 
   4  12   5        7.48       13.36      4.27 o 
   5  12   5       17.36        4.37      5.75 o 
   6  12   5      211.41      245.38     11.72 o 
  -5  13   5        0.01        5.54      6.21 o 
  -4  13   5       38.99       33.66      9.20 o 
  -3  13   5       38.93       43.76     13.28 o 
  -2  13   5       29.67       23.15      7.64 o 
  -1  13   5       17.56       15.62      7.90 o 
   0  13   5      163.52      162.66     43.39 o 
   1  13   5       79.94       69.36     24.84 o 
   2  13   5      182.27      152.74     15.19 o 
   3  13   5        2.66        3.59      3.40 o 
   4  13   5       30.33       32.52      6.58 o 
   5  13   5      110.86      101.24     28.09 o 
  -2  14   5        2.60       16.87      9.72 o 
  -1  14   5       12.70       16.59     10.08 o 
   0  14   5        0.19      -11.29     11.58 o 
   1  14   5      165.38      146.86     55.25 o 
 -13   0   6      165.21      160.80      8.55 o 
 -12   0   6      758.20      802.31     33.20 o 
 -11   0   6      136.53      114.31      5.23 o 
 -10   0   6      719.22      780.20     17.06 o 
  -9   0   6       77.51       39.32     30.91 o 
  -8   0   6     5293.64     5707.68    101.29 o 
  -7   0   6        4.99        4.17      5.31 o 
  -6   0   6      522.32      555.06     10.21 o 
  -5   0   6     1999.87     2224.73    115.84 o 
  -4   0   6     3138.87     3321.56     18.03 o 
  -3   0   6     5976.15     5783.94     60.95 o 
  -2   0   6     2029.86     2468.59     45.82 o 
  -1   0   6     3763.27     3956.75     73.90 o 
   0   0   6     9348.40     9832.48    150.47 o 
   1   0   6       48.27       23.19      2.19 o 
   2   0   6     1819.75     1859.65     52.65 o 
   3   0   6       56.63       61.35      6.41 o 
   4   0   6     5600.84     5808.65    117.25 o 
   5   0   6     1729.01     1649.19     73.62 o 
   6   0   6       42.56       42.36      3.53 o 
   7   0   6      175.64      161.92     11.28 o 
   8   0   6     3508.85     3601.97     90.00 o 
   9   0   6      160.07      159.70     22.63 o 
  10   0   6       55.25       14.89     29.42 o 
  11   0   6      532.50      548.87     14.89 o 
  12   0   6       98.49       79.46     18.97 o 
 -13   1   6      123.74      124.92      8.23 o 
 -12   1   6        2.79        6.00      2.03 o 
 -11   1   6      363.72      383.62      7.42 o 
 -10   1   6      174.84      169.76      3.99 o 
  -9   1   6       83.67       79.15      3.34 o 
  -8   1   6        0.76        2.08      1.41 o 
  -7   1   6       13.41        8.44      2.48 o 
  -6   1   6     1009.19     1014.08     22.19 o 
  -5   1   6     3094.02     3293.17     65.14 o 
  -4   1   6      258.17      285.81      9.99 o 
  -3   1   6      133.55      138.42      2.34 o 
  -2   1   6      233.59      220.28      4.21 o 
  -1   1   6     5885.06     5888.10    139.49 o 
   0   1   6      110.51      105.97      2.14 o 
   1   1   6     1146.96     1176.61     32.91 o 
   2   1   6     1371.48     1422.16     18.52 o 
   3   1   6       42.50       44.80      3.15 o 
   4   1   6      147.89      120.99     10.63 o 
   5   1   6      208.42      189.08      4.25 o 
   6   1   6      906.66      894.34     34.47 o 
   7   1   6        7.69        9.04      1.38 o 
   8   1   6      121.40      109.87     12.45 o 
   9   1   6      163.42      171.42      3.66 o 
  10   1   6        5.40        8.34      1.43 o 
  11   1   6      183.87      216.81      6.28 o 
  12   1   6        0.24        2.41      2.91 o 
 -13   2   6       21.09       15.48      3.92 o 
 -12   2   6      115.67      129.77      4.82 o 
 -11   2   6       39.32       34.96      5.34 o 
 -10   2   6       72.55       65.29      7.53 o 
  -9   2   6      708.32      702.24     18.57 o 
  -8   2   6      357.81      332.96     11.91 o 
  -7   2   6      131.70      144.23      6.71 o 
  -6   2   6      337.71      319.56     10.41 o 
  -5   2   6       40.98       55.11      5.95 o 
  -4   2   6     1402.76     1657.86     63.57 o 
  -3   2   6     1870.37     1875.93     97.82 o 
  -2   2   6     1870.99     2187.59     31.29 o 
  -1   2   6      211.64      173.20      3.71 o 
   0   2   6       38.33       41.44      2.91 o 
   1   2   6     2799.27     3100.57     46.39 o 
   2   2   6      309.97      341.74      7.28 o 
   3   2   6      798.40      803.06     20.69 o 
   4   2   6      416.32      416.46      8.00 o 
   5   2   6       45.46       46.38      6.20 o 
   6   2   6      166.18      180.09      4.70 o 
   7   2   6      670.59      689.63     15.55 o 
   8   2   6      222.79      223.77     10.43 o 
   9   2   6       47.56       41.80      5.32 o 
  10   2   6      365.48      327.37     49.41 o 
  11   2   6        3.12        1.44      2.50 o 
  12   2   6       36.99       14.72      9.18 o 
 -13   3   6      160.75      162.38     15.25 o 
 -12   3   6        0.65        2.87      1.60 o 
 -11   3   6      227.14      222.86     13.37 o 
 -10   3   6      144.28      123.78      5.81 o 
  -9   3   6      140.25      134.34      5.29 o 
  -8   3   6      419.03      376.37     11.34 o 
  -7   3   6      486.25      439.94     14.28 o 
  -6   3   6     1112.08     1160.25     16.15 o 
  -5   3   6      371.03      405.83      6.18 o 
  -4   3   6      699.48      806.53     11.38 o 
  -3   3   6      648.11      758.58     16.81 o 
  -2   3   6      430.07      384.41      8.52 o 
  -1   3   6       39.07       40.75      2.22 o 
   0   3   6        3.37        4.21      0.62 o 
   1   3   6       13.40       21.12      1.12 o 
   2   3   6      340.13      356.66      9.14 o 
   3   3   6       23.80       31.94      3.32 o 
   4   3   6      119.34      107.62     19.73 o 
   5   3   6      345.43      314.64     11.00 o 
   6   3   6      268.61      258.37     13.06 o 
   7   3   6     1861.66     1877.88     53.96 o 
   8   3   6        2.32        4.95      2.29 o 
   9   3   6       10.66       12.48      3.01 o 
  10   3   6       33.81       37.27      5.74 o 
  11   3   6       22.48       18.41      3.74 o 
  12   3   6        3.01        5.46      2.73 o 
 -13   4   6      504.15      565.86     11.75 o 
 -12   4   6      408.64      420.91     15.59 o 
 -11   4   6      481.40      513.37     18.41 o 
 -10   4   6      693.56      641.85     15.32 o 
  -9   4   6     1397.24     1370.65     37.17 o 
  -8   4   6      483.13      486.83     14.15 o 
  -7   4   6      234.49      233.55     11.60 o 
  -6   4   6       14.85       11.48      2.05 o 
  -5   4   6      261.80      252.49      6.53 o 
  -4   4   6      351.34      218.89     64.83 o 
  -3   4   6       23.73       30.09      3.76 o 
  -2   4   6       63.15       49.68      7.01 o 
  -1   4   6      568.83      543.86     46.63 o 
   0   4   6      458.02      391.42     11.83 o 
   1   4   6      278.26      269.23      9.32 o 
   2   4   6     1518.88     1606.59     33.01 o 
   3   4   6       69.48       53.24      9.92 o 
   4   4   6       15.28       18.19      2.79 o 
   5   4   6      229.81      201.28     12.38 o 
   6   4   6      254.09      281.07     34.33 o 
   7   4   6       61.96       41.71      8.44 o 
   8   4   6      356.50      343.71     11.84 o 
   9   4   6      797.83      845.58     17.02 o 
  10   4   6     1294.62     1352.24     18.67 o 
  11   4   6       20.88       17.12      3.84 o 
  12   4   6       28.75       24.06      7.27 o 
 -12   5   6       17.47       21.29      6.06 o 
 -11   5   6      197.04      206.45      9.09 o 
 -10   5   6      308.26      311.51     12.18 o 
  -9   5   6       86.72       84.95      5.17 o 
  -8   5   6      512.93      470.54     14.75 o 
  -7   5   6      307.03      291.42     16.84 o 
  -6   5   6      196.74      172.48     30.43 o 
  -5   5   6        5.40        9.53      1.84 o 
  -4   5   6      319.62      290.21      6.38 o 
  -3   5   6       40.62       48.16      4.04 o 
  -2   5   6      265.49      235.96      8.05 o 
  -1   5   6       12.73       13.90      1.76 o 
   0   5   6      479.78      482.00     11.46 o 
   1   5   6      146.17      127.33      6.58 o 
   2   5   6      462.67      477.29     13.61 o 
   3   5   6      866.24      862.03     16.09 o 
   4   5   6      734.46      815.90      9.94 o 
   5   5   6        6.29        5.42      1.36 o 
   6   5   6      133.55      126.47      8.44 o 
   7   5   6      214.56      192.58     27.34 o 
   8   5   6     1023.69     1013.77     35.82 o 
   9   5   6      209.48      224.08      9.48 o 
  10   5   6      338.82      379.08     19.99 o 
  11   5   6      218.67      141.07     43.89 o 
  12   5   6      452.78      470.84     19.04 o 
 -12   6   6        2.34       -1.39      5.26 o 
 -11   6   6       93.69       79.73     16.73 o 
 -10   6   6       14.93       20.65      5.92 o 
  -9   6   6      147.56      168.47     11.69 o 
  -8   6   6      148.74      148.49      9.02 o 
  -7   6   6       31.51       28.53      4.19 o 
  -6   6   6       27.72       38.38      5.84 o 
  -5   6   6        3.39        4.43      1.04 o 
  -4   6   6       15.39       14.02      2.03 o 
  -3   6   6        2.34        3.53      2.34 o 
  -2   6   6       56.27       51.02      6.87 o 
  -1   6   6       11.23       13.67      1.78 o 
   0   6   6      421.29      429.71     11.99 o 
   1   6   6     1321.27     1275.32     39.99 o 
   2   6   6      166.07      161.98      5.16 o 
   3   6   6       34.11       31.15      4.58 o 
   4   6   6       16.92       12.81      1.69 o 
   5   6   6      833.88      860.58     17.15 o 
   6   6   6      114.55      128.00      8.87 o 
   7   6   6      274.68      257.24     10.98 o 
   8   6   6        0.05        4.06      3.99 o 
   9   6   6      220.75      200.81     16.87 o 
  10   6   6       21.75       17.35      5.18 o 
  11   6   6      153.95      157.05     12.41 o 
 -12   7   6       27.96       27.75      7.38 o 
 -11   7   6        0.48        4.94      2.84 o 
 -10   7   6       46.71       43.69     10.21 o 
  -9   7   6        2.05        6.81      3.03 o 
  -8   7   6       63.41       65.57      9.85 o 
  -7   7   6        8.44        7.37      2.14 o 
  -6   7   6      390.01      368.18     13.76 o 
  -5   7   6      102.58       99.25      2.48 o 
  -4   7   6      172.07      159.60      7.39 o 
  -3   7   6       86.79       72.18     10.83 o 
  -2   7   6       66.43       54.44      5.11 o 
  -1   7   6      193.77      185.58      7.87 o 
   0   7   6       73.71       78.46      7.39 o 
   1   7   6       98.88       93.70      5.13 o 
   2   7   6       26.58       21.83      2.87 o 
   3   7   6        0.05        1.70      0.96 o 
   4   7   6       21.85       28.78      3.51 o 
   5   7   6      272.01      231.66      5.85 o 
   6   7   6       58.42       44.94      2.31 o 
   7   7   6        2.86        4.75      2.64 o 
   8   7   6       75.94       76.04     14.41 o 
   9   7   6       44.04       15.78     15.56 o 
  10   7   6      127.72      164.88     14.52 o 
  11   7   6      150.65      133.75     35.10 o 
 -11   8   6        8.10        8.43      3.24 o 
 -10   8   6      300.18      312.17     18.45 o 
  -9   8   6      139.26      137.74     20.93 o 
  -8   8   6       75.38       64.23     13.66 o 
  -7   8   6      173.09      154.85     29.77 o 
  -6   8   6      661.19      724.44     58.74 o 
  -5   8   6      143.75      128.97      9.79 o 
  -4   8   6      535.34      593.33     25.95 o 
  -3   8   6       60.38       71.29     10.29 o 
  -2   8   6       81.17       69.03      4.84 o 
  -1   8   6        0.03        2.88      3.78 o 
   0   8   6     3907.14     3908.65     38.65 o 
   1   8   6     2015.73     2018.98     78.07 o 
   2   8   6        5.55        5.25      1.55 o 
   3   8   6      257.44      284.42      6.17 o 
   4   8   6      141.45      153.81      3.81 o 
   5   8   6      382.72      368.71     11.44 o 
   6   8   6        0.20        4.26      1.72 o 
   7   8   6       43.18       51.33      8.00 o 
   8   8   6       30.46       19.58      9.46 o 
   9   8   6       16.95       17.14      4.40 o 
  10   8   6      370.62      393.05     29.69 o 
 -10   9   6      162.95      169.35     19.47 o 
  -9   9   6      125.16      111.48     25.04 o 
  -8   9   6       13.92       16.82      6.44 o 
  -7   9   6      382.51      394.30     25.55 o 
  -6   9   6      592.91      639.68     42.23 o 
  -5   9   6      216.52      209.63     17.47 o 
  -4   9   6     1540.36     1487.04     31.48 o 
  -3   9   6      130.36      117.79      5.15 o 
  -2   9   6     2490.46     2566.48    131.28 o 
  -1   9   6      157.11      144.42     13.69 o 
   0   9   6        4.75        2.77      2.77 o 
   1   9   6      178.30      170.76      9.22 o 
   2   9   6     2312.27     2497.37     52.26 o 
   3   9   6      677.22      710.05     16.11 o 
   4   9   6        0.05        2.42      1.93 o 
   5   9   6      104.21      126.00      6.56 o 
   6   9   6      123.48      148.43      8.76 o 
   7   9   6      218.17      150.62     69.74 o 
   8   9   6      173.82      192.47     14.11 o 
   9   9   6        0.97        3.18      4.04 o 
  -9  10   6       28.18       36.73      7.82 o 
  -8  10   6      155.09      137.88     33.76 o 
  -7  10   6      547.74      616.01     28.03 o 
  -6  10   6      109.00      116.04     24.49 o 
  -5  10   6       33.94       29.41      5.79 o 
  -4  10   6        1.17        5.28      9.80 o 
  -3  10   6      285.03      280.17     14.90 o 
  -2  10   6       32.17       17.32      9.82 o 
  -1  10   6       25.68       28.55      7.47 o 
   0  10   6       34.77       29.93      5.15 o 
   1  10   6      430.13      423.73     16.12 o 
   2  10   6       52.49       60.01      3.23 o 
   3  10   6      119.85      105.96      8.84 o 
   4  10   6      257.33      290.71      6.87 o 
   5  10   6       59.27       69.69     11.67 o 
   6  10   6       10.95       13.56      2.86 o 
   7  10   6        1.10        6.52      3.73 o 
   8  10   6       30.51       30.42      6.08 o 
  -8  11   6        0.00        0.14      6.27 o 
  -7  11   6       69.96       86.38     18.97 o 
  -6  11   6      122.91      123.99     23.82 o 
  -5  11   6        0.99       -3.12      6.28 o 
  -4  11   6       25.62       19.44      6.36 o 
  -3  11   6      110.89      105.55     27.04 o 
  -2  11   6       93.49       94.17     19.40 o 
  -1  11   6      494.50      474.67      9.92 o 
   0  11   6       72.81       76.29      5.40 o 
   1  11   6      328.99      339.30     14.59 o 
   2  11   6       12.61       16.63      3.86 o 
   3  11   6       25.80       24.21      5.42 o 
   4  11   6        5.89        9.77      2.49 o 
   5  11   6       16.23        7.11      2.56 o 
   6  11   6       12.21       15.78      5.01 o 
   7  11   6        1.18        4.72      3.14 o 
  -7  12   6      328.36      370.20     18.69 o 
  -6  12   6        0.97        3.83      4.52 o 
  -5  12   6       21.33       18.43      9.26 o 
  -4  12   6       21.68       22.75      7.42 o 
  -3  12   6       36.92       39.25      9.68 o 
  -2  12   6       74.60       63.28     15.20 o 
  -1  12   6      109.89       99.60      4.51 o 
   0  12   6       57.13       35.02     11.03 o 
   1  12   6       18.16       20.35      5.65 o 
   2  12   6      162.13      151.34      9.02 o 
   3  12   6       32.85       37.05     14.73 o 
   4  12   6       73.53       43.69     14.01 o 
   5  12   6      140.01      178.76     16.83 o 
   6  12   6      217.53      267.76      9.83 o 
  -5  13   6      145.96      160.32     20.92 o 
  -4  13   6       25.39        9.73      7.32 o 
  -3  13   6      122.24      144.56     11.97 o 
  -2  13   6        0.88        4.67      7.64 o 
  -1  13   6       44.68       30.93     14.30 o 
   0  13   6       94.39       84.89     21.78 o 
   1  13   6       38.98       58.40     18.42 o 
   2  13   6       20.09       26.55      5.42 o 
   3  13   6      385.94      416.36     27.17 o 
   4  13   6      746.43      793.85     25.62 o 
 -13   1   7       41.94       30.11      6.60 o 
 -12   1   7       24.67       27.43      5.31 o 
 -11   1   7        1.04        5.96      2.75 o 
 -10   1   7      144.63      148.88      5.42 o 
  -9   1   7      227.42      224.12      5.94 o 
  -8   1   7     2279.72     2427.43     54.77 o 
  -7   1   7        3.57        4.05      1.19 o 
  -6   1   7      122.20      140.11      4.54 o 
  -5   1   7       99.04      120.51      3.53 o 
  -4   1   7     2223.93     2395.33     32.86 o 
  -3   1   7       20.24       25.16      2.21 o 
  -2   1   7       47.38       59.29      1.75 o 
  -1   1   7        2.97        2.50      0.74 o 
   0   1   7      947.52      989.30     16.73 o 
   1   1   7     1773.93     1829.08     64.55 o 
   2   1   7     6538.23     6812.12    109.01 o 
   3   1   7      792.14      786.64     68.50 o 
   4   1   7       68.53       77.67      2.28 o 
   5   1   7      308.68      299.14      5.37 o 
   6   1   7      783.27      741.60    156.24 o 
   7   1   7      466.71      475.12      6.97 o 
   8   1   7     1802.92     1862.58     40.97 o 
   9   1   7      153.75      144.17     13.94 o 
  10   1   7       16.72       14.96      4.78 o 
  11   1   7      513.97      570.86     14.00 o 
  12   1   7       87.48       94.85      8.02 o 
 -13   2   7      310.62      330.03     10.54 o 
 -12   2   7      119.53      107.88      7.59 o 
 -11   2   7      150.29      142.68      4.16 o 
 -10   2   7      212.07      208.58      7.96 o 
  -9   2   7     1347.62     1348.59     32.20 o 
  -8   2   7     1377.43     1334.21     27.94 o 
  -7   2   7      877.86      882.98     30.14 o 
  -6   2   7     1369.62     1405.02     16.84 o 
  -5   2   7       99.68       96.52     10.05 o 
  -4   2   7      211.55      202.14      4.48 o 
  -3   2   7       30.30       25.68      5.02 o 
  -2   2   7       44.19       36.59      3.34 o 
  -1   2   7     3016.86     3241.54     36.50 o 
   0   2   7     1862.58     1881.98     39.34 o 
   1   2   7       29.81       34.73      2.48 o 
   2   2   7      215.81      233.74      7.68 o 
   3   2   7     1193.95     1319.87     21.20 o 
   4   2   7      996.69     1030.84     20.20 o 
   5   2   7       86.66       93.75      7.17 o 
   6   2   7       43.57       35.38      4.13 o 
   7   2   7      884.40      854.02    111.93 o 
   8   2   7      754.85      748.68      9.68 o 
   9   2   7      256.44      263.33      5.72 o 
  10   2   7        0.21        0.20      2.09 o 
  11   2   7      215.30      224.33      8.96 o 
  12   2   7        1.79        3.75      2.74 o 
 -13   3   7        0.21        3.76      2.04 o 
 -12   3   7      166.79      170.48     15.78 o 
 -11   3   7     1010.33     1036.23     22.59 o 
 -10   3   7       31.11       34.94      5.75 o 
  -9   3   7      274.60      250.99      7.94 o 
  -8   3   7      275.12      250.07      7.83 o 
  -7   3   7     1293.57     1313.00     48.78 o 
  -6   3   7      898.24      884.19     16.41 o 
  -5   3   7       21.36       21.91      2.56 o 
  -4   3   7       17.84       33.12      4.27 o 
  -3   3   7      210.24      181.76      4.68 o 
  -2   3   7        9.53       10.08      1.21 o 
  -1   3   7      146.87      145.75      3.06 o 
   0   3   7      105.90      100.93      1.92 o 
   1   3   7     2653.47     2670.98     77.26 o 
   2   3   7      639.01      625.57     12.61 o 
   3   3   7       50.80       68.70      7.08 o 
   4   3   7       16.35       20.80      6.21 o 
   5   3   7      527.60      526.83     26.97 o 
   6   3   7        0.68        2.16      0.98 o 
   7   3   7       35.25       38.83      4.44 o 
   8   3   7      251.61      283.79      8.54 o 
   9   3   7      252.07      266.18      9.14 o 
  10   3   7      597.36      590.70     13.04 o 
  11   3   7      290.47      203.64     48.89 o 
  12   3   7      248.48      258.03     16.65 o 
 -13   4   7        7.79        7.56      2.65 o 
 -12   4   7       14.70       16.51      3.95 o 
 -11   4   7      154.50      169.02      7.90 o 
 -10   4   7        5.22        4.52      1.38 o 
  -9   4   7        2.10        4.84      1.94 o 
  -8   4   7      266.43      245.67      5.12 o 
  -7   4   7        5.35        9.27      1.72 o 
  -6   4   7       57.17       55.13      6.59 o 
  -5   4   7      184.18      161.07      6.19 o 
  -4   4   7       25.21       27.99      3.44 o 
  -3   4   7       38.08       40.91      5.11 o 
  -2   4   7       58.32       49.17      2.85 o 
  -1   4   7      141.04      105.79      2.81 o 
   0   4   7      764.52      827.15     17.19 o 
   1   4   7       74.54       69.45      4.56 o 
   2   4   7      891.66      866.24     22.07 o 
   3   4   7        7.65       13.89      2.63 o 
   4   4   7       50.34       50.20     14.34 o 
   5   4   7      224.69      189.46     38.46 o 
   6   4   7        0.22        0.72      1.21 o 
   7   4   7       29.70       23.88      3.26 o 
   8   4   7        5.78        9.12      2.48 o 
   9   4   7      276.40      238.37     44.92 o 
  10   4   7       62.36       51.69     11.68 o 
  11   4   7       21.81       15.92      3.96 o 
 -12   5   7       74.23       60.98     14.71 o 
 -11   5   7      129.04      135.59     19.48 o 
 -10   5   7       56.83       62.01     10.15 o 
  -9   5   7        5.40        7.64      2.58 o 
  -8   5   7      408.72      378.91      8.87 o 
  -7   5   7      333.33      307.05     14.62 o 
  -6   5   7      230.37      191.70     38.67 o 
  -5   5   7       29.20       31.46      4.10 o 
  -4   5   7        3.26        6.25      1.87 o 
  -3   5   7       46.83       45.24      6.41 o 
  -2   5   7        1.90        7.47      2.13 o 
  -1   5   7       19.77       18.36      3.16 o 
   0   5   7     1715.02     1547.38     56.30 o 
   1   5   7     1964.19     1996.90     36.25 o 
   2   5   7       89.24       96.06      3.71 o 
   3   5   7        1.23        1.04      1.21 o 
   4   5   7       85.76       64.71      6.64 o 
   5   5   7       34.66       30.00      1.93 o 
   6   5   7        5.14        7.50      1.74 o 
   7   5   7      150.14      147.83      5.75 o 
   8   5   7        4.13        4.57      2.60 o 
   9   5   7      250.37       89.22     97.03 o 
  10   5   7      199.17       35.43     80.25 o 
  11   5   7        0.75        2.32      2.13 o 
 -12   6   7       95.73       75.45     15.61 o 
 -11   6   7        2.07        9.53      2.84 o 
 -10   6   7      407.04      413.41     12.80 o 
  -9   6   7      122.73      141.90      8.60 o 
  -8   6   7      101.05       73.74      6.17 o 
  -7   6   7      129.33       46.73     45.65 o 
  -6   6   7        3.30        2.47      1.65 o 
  -5   6   7      672.06      639.06     27.96 o 
  -4   6   7      670.75      621.90      7.66 o 
  -3   6   7      184.92      164.97     13.96 o 
  -2   6   7      319.89      299.81      6.99 o 
  -1   6   7     1472.07     1421.25     42.40 o 
   0   6   7     1063.17     1046.06     33.06 o 
   1   6   7        8.43        5.24      1.66 o 
   2   6   7      365.25      339.71     11.51 o 
   3   6   7      854.80      811.18     21.76 o 
   4   6   7       33.37       28.02      3.36 o 
   5   6   7       38.53       26.72      3.57 o 
   6   6   7       27.27       26.49      3.81 o 
   7   6   7       94.34       91.51      5.24 o 
   8   6   7      370.59      357.56     10.53 o 
   9   6   7      204.51      200.12     10.01 o 
  10   6   7      443.06      451.73     22.06 o 
  11   6   7        3.27        9.15      3.09 o 
 -11   7   7        0.06        4.60      2.62 o 
 -10   7   7        4.49        2.66      2.53 o 
  -9   7   7      177.57      196.16      9.27 o 
  -8   7   7      186.50      199.54      8.73 o 
  -7   7   7      537.32      569.83     18.59 o 
  -6   7   7      375.52      348.68      8.55 o 
  -5   7   7      198.22      178.94      7.00 o 
  -4   7   7       79.14       70.49      9.44 o 
  -3   7   7       72.90       70.06      3.38 o 
  -2   7   7     2133.57     1967.68     22.13 o 
  -1   7   7      134.33      128.60      5.98 o 
   0   7   7      250.75      224.11     11.86 o 
   1   7   7      667.89      638.04     20.78 o 
   2   7   7      934.61      919.58     30.54 o 
   3   7   7      359.82      380.82      7.20 o 
   4   7   7        0.05        1.17      1.30 o 
   5   7   7      138.56      158.96      5.28 o 
   6   7   7      123.56      134.82     21.51 o 
   7   7   7       26.76       44.12      8.27 o 
   8   7   7      148.70      138.89     19.54 o 
   9   7   7       55.55       22.87     20.38 o 
  10   7   7      391.52      446.27     14.86 o 
 -11   8   7        3.67        8.71      3.73 o 
 -10   8   7       55.99       42.24     10.48 o 
  -9   8   7       15.73       16.04      3.24 o 
  -8   8   7      139.37      130.21      8.26 o 
  -7   8   7        0.03        6.01      4.29 o 
  -6   8   7      248.14      267.38     23.19 o 
  -5   8   7        5.54        9.16      5.55 o 
  -4   8   7      225.03      201.35     13.07 o 
  -3   8   7      279.28      288.45     10.37 o 
  -2   8   7       43.96       48.20      8.15 o 
  -1   8   7      275.44      241.45     15.08 o 
   0   8   7        8.58       10.59      2.22 o 
   1   8   7     1029.60     1022.36     23.79 o 
   2   8   7      160.71      139.15      4.52 o 
   3   8   7      165.97      176.69      3.53 o 
   4   8   7      300.76      316.58     13.11 o 
   5   8   7      347.17      362.88      8.56 o 
   6   8   7      172.60       31.72     78.25 o 
   7   8   7       60.71       63.18     14.26 o 
   8   8   7      108.24      123.96     17.45 o 
   9   8   7       70.78       78.30     16.09 o 
  10   8   7        0.89        6.00      2.55 o 
 -10   9   7       75.82       68.20     13.85 o 
  -9   9   7      121.14      133.75     18.60 o 
  -8   9   7        0.00        3.79      5.59 o 
  -7   9   7        3.81        2.48      4.43 o 
  -6   9   7       46.34       48.94     12.78 o 
  -5   9   7        0.01        6.94      4.09 o 
  -4   9   7      209.68      205.53      7.84 o 
  -3   9   7       31.16       16.72      8.46 o 
  -2   9   7      564.89      593.05     28.62 o 
  -1   9   7       90.17       98.61      4.93 o 
   0   9   7      202.40      191.43      7.19 o 
   1   9   7       19.98       26.80      3.77 o 
   2   9   7       24.60       19.35      4.12 o 
   3   9   7       14.95       13.27      2.55 o 
   4   9   7      191.08      210.19     12.35 o 
   5   9   7      108.58       93.30     14.84 o 
   6   9   7      171.37      148.87      8.55 o 
   7   9   7       32.34       33.45      7.51 o 
   8   9   7       24.14       11.94      5.54 o 
   9   9   7       11.66       14.49      3.19 o 
  -9  10   7        2.32        8.59      4.01 o 
  -8  10   7        7.53        9.51      4.70 o 
  -7  10   7        3.35       10.31      5.64 o 
  -6  10   7       61.47       63.58     12.02 o 
  -5  10   7        2.44        9.67      3.72 o 
  -4  10   7      151.82      126.96     25.57 o 
  -3  10   7       60.39       56.71      3.77 o 
  -2  10   7       22.57       19.40      5.38 o 
  -1  10   7      139.50      129.99      8.80 o 
   0  10   7      278.04      274.09     11.50 o 
   1  10   7      156.33      152.29      4.88 o 
   2  10   7      211.65      176.18     15.17 o 
   3  10   7        0.13        4.81      1.94 o 
   4  10   7       10.93       24.16      4.49 o 
   5  10   7      285.11      300.75      9.45 o 
   6  10   7        0.84        1.26      3.70 o 
   7  10   7      275.23      286.57     20.20 o 
   8  10   7      271.61      307.68      9.46 o 
  -8  11   7      400.97      385.47     14.90 o 
  -7  11   7      327.16      336.53     15.14 o 
  -6  11   7       46.21       39.59     12.20 o 
  -5  11   7        0.82        2.09      3.87 o 
  -4  11   7        7.86        6.38      4.24 o 
  -3  11   7      203.82      264.35     13.85 o 
  -2  11   7        1.54        5.31      3.97 o 
  -1  11   7       28.90       26.40      5.57 o 
   0  11   7        4.90        4.35      1.66 o 
   1  11   7      186.82      176.28     10.38 o 
   2  11   7      407.22      434.64     33.60 o 
   3  11   7       76.69       83.91     17.30 o 
   4  11   7        6.60       10.26      3.24 o 
   5  11   7      407.23      392.44     13.40 o 
   6  11   7      432.11      435.91     14.37 o 
   7  11   7      293.62      345.01     14.48 o 
  -6  12   7      386.96      414.40     50.05 o 
  -5  12   7      574.03      683.85     56.01 o 
  -4  12   7        2.35        4.13      5.10 o 
  -3  12   7       22.39       30.41      7.86 o 
  -2  12   7        6.32        5.06      4.57 o 
  -1  12   7      144.81      140.30     10.86 o 
   0  12   7      121.21      110.76     13.02 o 
   1  12   7       35.16       33.67     10.56 o 
   2  12   7       47.66       44.86     10.64 o 
   3  12   7      254.61      133.66     74.83 o 
   4  12   7      299.29      305.85     10.82 o 
   5  12   7       10.93       11.26      3.86 o 
  -4  13   7      153.41      155.03     12.41 o 
  -3  13   7        4.04        0.52      6.77 o 
  -2  13   7       93.89       69.53     37.43 o 
  -1  13   7      127.07      113.35     44.44 o 
   0  13   7       66.62       63.79     15.21 o 
   1  13   7        0.57       10.54      5.23 o 
   2  13   7        1.25        2.90      6.45 o 
   3  13   7       11.65       14.05      3.24 o 
 -13   0   8      138.71      163.18      8.57 o 
 -12   0   8       74.76       66.60     21.96 o 
 -11   0   8       43.65       44.49     15.48 o 
 -10   0   8       17.82       12.39      4.23 o 
  -9   0   8      233.19      247.62     10.08 o 
  -8   0   8      795.31      795.60     29.03 o 
  -7   0   8     4826.66     4779.75     58.37 o 
  -6   0   8     5255.59     4953.84    297.05 o 
  -5   0   8      982.88      950.82     15.13 o 
  -4   0   8      325.38      319.42      8.19 o 
  -3   0   8       58.56       52.41      5.74 o 
  -2   0   8        1.97        4.01      0.78 o 
  -1   0   8     2035.61     2363.49     35.49 o 
   0   0   8       58.29       62.55      3.35 o 
   1   0   8     1224.02     1117.86     27.07 o 
   2   0   8     2469.44     2439.36    467.12 o 
   3   0   8     4529.83     4799.36    211.97 o 
   4   0   8        0.18        2.20      1.61 o 
   5   0   8        0.82        0.78      1.40 o 
   6   0   8      208.93      203.91      7.79 o 
   7   0   8      541.22      588.17     13.70 o 
   8   0   8      688.35      676.51     37.73 o 
   9   0   8       23.68       36.89      7.52 o 
  10   0   8      107.10      139.20      9.81 o 
  11   0   8      572.26      559.45     20.62 o 
  12   0   8        0.06       -0.82      7.58 o 
 -13   1   8       78.53       73.01      8.63 o 
 -12   1   8        1.13        6.56      3.42 o 
 -11   1   8      139.31      141.74      5.45 o 
 -10   1   8       39.74       39.03      6.76 o 
  -9   1   8      471.11      462.19      9.69 o 
  -8   1   8      738.81      761.17     12.46 o 
  -7   1   8        3.98        3.71      1.75 o 
  -6   1   8       61.67       61.63      2.92 o 
  -5   1   8      152.18      140.44      2.43 o 
  -4   1   8     2001.17     1985.29     45.27 o 
  -3   1   8       55.76       57.48      4.64 o 
  -2   1   8      166.21      161.25      3.12 o 
  -1   1   8      601.16      580.97      5.72 o 
   0   1   8      467.48      434.02      6.97 o 
   1   1   8     1361.83     1392.87     61.17 o 
   2   1   8      157.50      152.12     19.10 o 
   3   1   8     1239.27     1314.03     23.69 o 
   4   1   8      546.87      556.33     17.16 o 
   5   1   8      334.75      321.82     11.28 o 
   6   1   8      150.74      130.04      7.62 o 
   7   1   8      205.62      187.25     31.23 o 
   8   1   8      146.10      130.93     10.20 o 
   9   1   8       95.59       88.22      9.66 o 
  10   1   8       98.37      124.68      8.89 o 
  11   1   8      103.89       51.52     28.02 o 
  12   1   8       54.83       48.65     13.91 o 
 -13   2   8       16.60       14.34      5.59 o 
 -12   2   8        0.07        5.21      2.10 o 
 -11   2   8        1.76        3.70      2.31 o 
 -10   2   8      119.13      124.25      7.16 o 
  -9   2   8       21.95       24.36      4.44 o 
  -8   2   8     1043.95     1034.98     16.31 o 
  -7   2   8      427.61      422.80     10.52 o 
  -6   2   8      119.42      122.71      9.34 o 
  -5   2   8       38.40       51.59      5.46 o 
  -4   2   8      285.97      320.48     10.04 o 
  -3   2   8       19.49       18.91      2.46 o 
  -2   2   8      600.43      669.56     13.50 o 
  -1   2   8       72.13       58.61      4.41 o 
   0   2   8       53.29       60.93      2.69 o 
   1   2   8     1652.99     1781.07     47.91 o 
   2   2   8       59.52       56.87      5.41 o 
   3   2   8       10.34       12.22      2.37 o 
   4   2   8      314.13      294.75      6.22 o 
   5   2   8      697.71      721.19     56.94 o 
   6   2   8      105.45      105.27     10.46 o 
   7   2   8        0.95        1.93      2.75 o 
   8   2   8      166.30      141.69     27.85 o 
   9   2   8        2.85        4.26      1.46 o 
  10   2   8        0.03        3.57      2.54 o 
  11   2   8       74.00       25.25     27.73 o 
 -12   3   8      345.03      372.15     12.98 o 
 -11   3   8        1.87        2.42      1.77 o 
 -10   3   8      120.52      107.64      7.25 o 
  -9   3   8      466.08      500.13     10.53 o 
  -8   3   8     1225.62     1229.40     27.90 o 
  -7   3   8       18.76       24.35      2.95 o 
  -6   3   8      218.00      213.98      7.63 o 
  -5   3   8      333.88      338.19      8.32 o 
  -4   3   8        6.23       20.16      2.49 o 
  -3   3   8      400.98      392.06      7.54 o 
  -2   3   8      194.68      178.14     22.18 o 
  -1   3   8      183.02      168.68      4.34 o 
   0   3   8        1.04        9.28      1.10 o 
   1   3   8      590.70      706.24     26.15 o 
   2   3   8      234.00      235.92      5.23 o 
   3   3   8      139.41      129.20      4.15 o 
   4   3   8      857.86      833.94     14.71 o 
   5   3   8       78.59       81.85      8.62 o 
   6   3   8      338.94      332.98     11.89 o 
   7   3   8      188.46      189.24      5.75 o 
   8   3   8      787.29      806.30     16.47 o 
   9   3   8      116.97      104.17      4.15 o 
  10   3   8       25.01       21.84      4.75 o 
  11   3   8       13.89       12.20      4.14 o 
 -12   4   8       27.85       20.00      5.61 o 
 -11   4   8       51.96       58.38      8.44 o 
 -10   4   8       70.52       62.00      6.57 o 
  -9   4   8       31.49       26.29      3.11 o 
  -8   4   8       74.19       66.88      4.45 o 
  -7   4   8     1752.74     1771.54     25.80 o 
  -6   4   8      593.44      576.79      9.30 o 
  -5   4   8      504.51      383.34     85.21 o 
  -4   4   8       19.02       21.80      2.53 o 
  -3   4   8       16.24       26.38      3.40 o 
  -2   4   8      147.40      145.39      4.82 o 
  -1   4   8      309.08      294.27      8.81 o 
   0   4   8      674.88      715.25     14.31 o 
   1   4   8      757.43      738.41     12.69 o 
   2   4   8      944.84      836.99     11.32 o 
   3   4   8     3236.74     3275.68     84.39 o 
   4   4   8      236.07      227.41      5.10 o 
   5   4   8      497.22      414.29     79.64 o 
   6   4   8      305.51      293.41      8.21 o 
   7   4   8      383.03      393.55     17.12 o 
   8   4   8      242.71      274.68      8.71 o 
   9   4   8       70.16       63.12      5.35 o 
  10   4   8      169.99      149.19     13.69 o 
  11   4   8      439.88      464.74     26.85 o 
 -12   5   8        9.38        5.58      3.06 o 
 -11   5   8        4.36        5.49      3.94 o 
 -10   5   8      174.23      179.92     10.17 o 
  -9   5   8      426.25      397.77     11.81 o 
  -8   5   8       23.46       20.36      3.31 o 
  -7   5   8      301.83      296.53      8.34 o 
  -6   5   8       75.55       74.92      7.22 o 
  -5   5   8     1814.42     1854.74     27.30 o 
  -4   5   8      107.71      104.58      7.75 o 
  -3   5   8      317.51      239.36     38.62 o 
  -2   5   8        2.76        2.85      0.93 o 
  -1   5   8      359.82      352.46      7.97 o 
   0   5   8      496.14      470.64     13.55 o 
   1   5   8     1366.39     1361.35     12.13 o 
   2   5   8      433.58      395.83      7.34 o 
   3   5   8       50.85       65.03      5.50 o 
   4   5   8      219.93      203.46      5.86 o 
   5   5   8      302.58      368.13      7.85 o 
   6   5   8       21.99       30.69      4.91 o 
   7   5   8       30.46       38.89      5.66 o 
   8   5   8       55.74       24.47     17.82 o 
   9   5   8      559.59      477.65    223.25 o 
  10   5   8      304.24      199.77    162.49 o 
  11   5   8        0.40        3.76      3.69 o 
 -11   6   8      138.31      155.13     16.08 o 
 -10   6   8      155.03      162.40     23.97 o 
  -9   6   8       55.52       58.33      8.52 o 
  -8   6   8        0.67        3.63      1.64 o 
  -7   6   8      214.98      201.40      5.46 o 
  -6   6   8      158.51      171.62      6.41 o 
  -5   6   8      236.90      198.35      9.98 o 
  -4   6   8      122.41      111.08      6.00 o 
  -3   6   8       39.22       30.33      9.17 o 
  -2   6   8       65.68       68.62      8.06 o 
  -1   6   8       18.84       18.03      3.25 o 
   0   6   8      371.76      344.05     12.88 o 
   1   6   8      466.50      437.43     11.32 o 
   2   6   8        4.58        6.26      1.59 o 
   3   6   8      147.98      132.26      4.71 o 
   4   6   8      412.84      422.43     12.30 o 
   5   6   8       92.44       84.49      5.47 o 
   6   6   8      311.48      273.11     56.64 o 
   7   6   8        4.26        8.69      3.01 o 
   8   6   8      146.16      149.65      9.34 o 
   9   6   8        5.66       13.06      5.51 o 
  10   6   8       83.12       70.68     18.00 o 
 -11   7   8       23.17       20.62      4.53 o 
 -10   7   8       45.53       48.56      9.30 o 
  -9   7   8       17.56       20.83      4.33 o 
  -8   7   8       31.47       35.45      6.30 o 
  -7   7   8      388.99      377.27     13.76 o 
  -6   7   8       79.54       77.74      7.42 o 
  -5   7   8      573.50      522.05     13.77 o 
  -4   7   8       59.43       48.30      7.96 o 
  -3   7   8       95.36       90.98      6.42 o 
  -2   7   8     1070.60     1125.28     35.26 o 
  -1   7   8      658.00      677.93     15.90 o 
   0   7   8     1429.62     1369.43     33.08 o 
   1   7   8       94.90       84.43      9.41 o 
   2   7   8       22.72       19.03      2.57 o 
   3   7   8      181.85      174.76      3.89 o 
   4   7   8       24.45       28.56      4.61 o 
   5   7   8        6.47        8.29      1.75 o 
   6   7   8      113.96      108.21      6.22 o 
   7   7   8        0.35        7.22      3.97 o 
   8   7   8       71.73       56.08     13.40 o 
   9   7   8        0.29        5.02      2.47 o 
  10   7   8       11.12       15.67      4.29 o 
 -10   8   8       15.21       14.07      3.83 o 
  -9   8   8        0.16       -1.37      4.46 o 
  -8   8   8      106.82      114.21     16.10 o 
  -7   8   8      231.69      216.95     10.51 o 
  -6   8   8      283.90      294.61     25.99 o 
  -5   8   8      321.62      333.56     20.96 o 
  -4   8   8      440.96      453.92     18.44 o 
  -3   8   8      284.32      255.49     11.17 o 
  -2   8   8      421.42      408.98     19.86 o 
  -1   8   8       58.69       59.69      6.66 o 
   0   8   8       58.19       65.50      9.01 o 
   1   8   8      252.40      246.92      5.20 o 
   2   8   8      547.28      461.81     61.87 o 
   3   8   8       78.64       81.23      4.25 o 
   4   8   8       13.30        5.41      1.67 o 
   5   8   8       35.02       32.58      2.63 o 
   6   8   8        2.44        6.18      3.54 o 
   7   8   8        3.53        4.69      3.16 o 
   8   8   8       15.65       18.97      3.48 o 
   9   8   8       25.03       27.66      7.96 o 
  -9   9   8        0.11        2.35      3.38 o 
  -8   9   8      278.15      279.95     14.58 o 
  -7   9   8      250.60      299.60     34.94 o 
  -6   9   8      359.02      387.76     30.17 o 
  -5   9   8       74.89       83.71     15.07 o 
  -4   9   8        2.58        7.14      2.41 o 
  -3   9   8       13.09       13.21      2.83 o 
  -2   9   8      109.59      117.19      7.65 o 
  -1   9   8      209.57      196.54      5.78 o 
   0   9   8      232.52      234.02      8.83 o 
   1   9   8      459.42      493.74     16.35 o 
   2   9   8        2.28        6.64      1.77 o 
   3   9   8       71.00       77.39      4.22 o 
   4   9   8       59.27       65.36     12.68 o 
   5   9   8      307.40      301.39     13.05 o 
   6   9   8       17.24       12.48      3.07 o 
   7   9   8        6.53        4.20      3.75 o 
   8   9   8      151.63      160.53     14.95 o 
  -8  10   8      103.44       98.01     20.50 o 
  -7  10   8        0.26       -2.45      6.93 o 
  -6  10   8       82.78       65.24     15.45 o 
  -5  10   8      100.28       93.67     19.11 o 
  -4  10   8      197.75      203.60     13.96 o 
  -3  10   8      485.42      472.70     10.81 o 
  -2  10   8      145.88      161.61      5.21 o 
  -1  10   8       63.43       72.91     10.65 o 
   0  10   8      129.82      124.86      4.64 o 
   1  10   8       63.03       65.92      4.41 o 
   2  10   8      184.94      195.99      8.73 o 
   3  10   8      252.11      264.63     14.37 o 
   4  10   8       90.91       79.55     14.97 o 
   5  10   8       66.15       23.05     12.11 o 
   6  10   8      291.93      290.75     11.87 o 
   7  10   8      172.00      176.34     23.17 o 
  -7  11   8       79.60       78.02     19.44 o 
  -6  11   8        6.67        4.00      8.61 o 
  -5  11   8       33.22       25.96      7.89 o 
  -4  11   8      208.47      174.31     38.81 o 
  -3  11   8       62.10       43.15     11.86 o 
  -2  11   8      149.88      156.84      6.94 o 
  -1  11   8       38.63       30.97      8.49 o 
   0  11   8       66.74       74.46      6.14 o 
   1  11   8        4.75        0.31      4.77 o 
   2  11   8       62.69       53.44     15.97 o 
   3  11   8      118.35      127.73     10.39 o 
   4  11   8       79.52       71.88     14.13 o 
   5  11   8       10.73       15.69      3.56 o 
   6  11   8        0.17       -0.58      4.45 o 
  -5  12   8       28.30       22.97      8.39 o 
  -4  12   8       95.92       92.69     29.03 o 
  -3  12   8       15.28        9.76      5.84 o 
  -2  12   8       68.01       68.19      9.94 o 
  -1  12   8        1.39        0.62      2.59 o 
   0  12   8       64.48       59.56     12.00 o 
   1  12   8        5.38        7.99      5.48 o 
   2  12   8      126.18      127.66     19.20 o 
   3  12   8       62.02       51.80     12.43 o 
   4  12   8       52.43       42.15      9.32 o 
  -2  13   8        0.67       -1.01     10.97 o 
  -1  13   8       29.35       19.86      9.74 o 
   0  13   8       30.39       24.54     11.31 o 
   1  13   8      130.98      111.43     44.89 o 
 -12   1   9        5.23        4.60      2.11 o 
 -11   1   9        0.03        1.08      2.40 o 
 -10   1   9       89.68       82.48      7.26 o 
  -9   1   9      766.44      824.53     16.11 o 
  -8   1   9        0.00        1.16      1.88 o 
  -7   1   9       73.31       79.25      5.90 o 
  -6   1   9      670.24      641.91      6.50 o 
  -5   1   9     3038.06     3159.26    109.04 o 
  -4   1   9      271.07      206.30      4.65 o 
  -3   1   9      122.81      116.93      2.54 o 
  -2   1   9       29.07       31.36      2.87 o 
  -1   1   9      451.92      442.85      4.41 o 
   0   1   9        2.91        1.86      0.95 o 
   1   1   9      119.67      117.40     12.00 o 
   2   1   9        4.53        7.16      1.31 o 
   3   1   9      463.18      407.60     39.59 o 
   4   1   9      157.07      140.87      5.59 o 
   5   1   9       40.47       35.95      5.05 o 
   6   1   9      849.77      900.56     40.76 o 
   7   1   9      613.50      529.73     91.33 o 
   8   1   9        2.61        9.75      3.39 o 
   9   1   9        5.81        8.81      3.11 o 
  10   1   9        0.62        3.77      2.44 o 
  11   1   9       96.46      101.45     10.89 o 
 -12   2   9      322.81      345.46     12.88 o 
 -11   2   9       24.29       22.09      4.15 o 
 -10   2   9       25.20       28.47      5.17 o 
  -9   2   9        6.78        5.12      2.27 o 
  -8   2   9      560.84      578.21     14.43 o 
  -7   2   9      234.10      227.89      4.70 o 
  -6   2   9      239.99      223.43      4.85 o 
  -5   2   9        0.55        3.11      2.87 o 
  -4   2   9     3225.70     3137.47    210.02 o 
  -3   2   9      358.10      320.12     17.33 o 
  -2   2   9      175.43      207.83      4.84 o 
  -1   2   9       46.28       57.13      4.33 o 
   0   2   9     1064.28     1052.40     14.48 o 
   1   2   9     1262.75     1283.47     36.85 o 
   2   2   9     1637.30     1437.30    104.24 o 
   3   2   9      424.36      403.96      8.72 o 
   4   2   9      608.64      516.16     75.13 o 
   5   2   9      594.81      501.17    107.03 o 
   6   2   9     1240.69     1397.81     32.17 o 
   7   2   9        0.78        4.08      2.42 o 
   8   2   9      876.68      896.06     16.80 o 
   9   2   9       97.62       96.33     13.11 o 
  10   2   9      358.61      370.43     14.24 o 
  11   2   9      234.99      241.62      9.97 o 
 -12   3   9        0.44        4.93      2.83 o 
 -11   3   9       68.80       72.02     12.43 o 
 -10   3   9        6.94        4.20      1.94 o 
  -9   3   9       60.50       67.09      4.57 o 
  -8   3   9        6.84        6.26      1.46 o 
  -7   3   9      167.53      160.72      5.43 o 
  -6   3   9      700.70      685.95     13.63 o 
  -5   3   9      185.45      181.28      4.44 o 
  -4   3   9       93.49       49.52     29.71 o 
  -3   3   9       49.74       52.91      4.15 o 
  -2   3   9     1984.61     1980.90     22.71 o 
  -1   3   9      450.33      465.53     12.26 o 
   0   3   9      204.50      212.69      3.92 o 
   1   3   9        8.98        7.86      1.25 o 
   2   3   9       23.82       21.71      2.85 o 
   3   3   9     1193.72     1254.32     23.30 o 
   4   3   9     1859.09     1867.89     25.87 o 
   5   3   9      160.95      166.52      8.00 o 
   6   3   9       63.39       70.89      9.36 o 
   7   3   9      256.22      277.77     10.80 o 
   8   3   9      915.83     1082.86     30.50 o 
   9   3   9       78.17       79.65     13.23 o 
  10   3   9       16.00       22.31      3.88 o 
  11   3   9        0.67        5.32      2.02 o 
 -12   4   9        8.97        8.70      2.68 o 
 -11   4   9        6.27        7.61      2.43 o 
 -10   4   9      181.77      168.91      4.48 o 
  -9   4   9      219.92      215.27      7.04 o 
  -8   4   9       67.63       65.43      7.93 o 
  -7   4   9      426.98      394.39     12.02 o 
  -6   4   9      523.15      508.08     15.39 o 
  -5   4   9      160.35      146.75     32.98 o 
  -4   4   9        0.12        0.48      1.88 o 
  -3   4   9        8.94       10.55      1.55 o 
  -2   4   9       29.30       20.17      1.98 o 
  -1   4   9       10.18       13.95      2.89 o 
   0   4   9       48.08       46.12      3.83 o 
   1   4   9      203.77      218.76     17.14 o 
   2   4   9      102.66      103.26      4.54 o 
   3   4   9        1.35        1.91      1.70 o 
   4   4   9      537.08      530.71     11.23 o 
   5   4   9        3.12        4.38      2.38 o 
   6   4   9        4.97        6.84      2.20 o 
   7   4   9        5.68        5.44      2.49 o 
   8   4   9        7.99        5.84      2.42 o 
   9   4   9      163.00      158.20     14.44 o 
  10   4   9       78.09       74.00     11.75 o 
 -11   5   9        0.44        4.27      3.22 o 
 -10   5   9       70.71       53.02     12.88 o 
  -9   5   9       50.96       45.41      3.75 o 
  -8   5   9      104.42      106.03      7.55 o 
  -7   5   9        6.85        2.36      2.21 o 
  -6   5   9       49.48       61.59      6.47 o 
  -5   5   9      827.23      815.30     22.37 o 
  -4   5   9        0.49        2.55      1.51 o 
  -3   5   9      160.41      134.15     27.25 o 
  -2   5   9        9.59       11.66      1.61 o 
  -1   5   9        6.24        5.19      1.30 o 
   0   5   9      504.72      437.66     12.34 o 
   1   5   9       24.90       21.16      1.65 o 
   2   5   9      313.51      291.03      8.56 o 
   3   5   9      338.11      306.82     12.46 o 
   4   5   9      157.07      160.75      5.14 o 
   5   5   9      167.69      165.19      6.42 o 
   6   5   9       19.27       16.48      3.22 o 
   7   5   9      407.57      371.00     13.04 o 
   8   5   9       60.43       59.05      8.16 o 
   9   5   9       56.92       68.17     12.17 o 
  10   5   9       39.16       46.48      8.51 o 
 -11   6   9       14.91       15.64      4.08 o 
 -10   6   9      141.93      154.03     21.17 o 
  -9   6   9        4.49        9.91      2.54 o 
  -8   6   9       57.13       55.07      5.30 o 
  -7   6   9     1299.28     1277.60     33.44 o 
  -6   6   9      202.56      171.34      3.96 o 
  -5   6   9       45.28       63.39      7.43 o 
  -4   6   9       21.66       17.26      2.55 o 
  -3   6   9      492.97      498.65     20.64 o 
  -2   6   9      809.27      800.91     11.16 o 
  -1   6   9      615.06      617.72     16.79 o 
   0   6   9      581.92      612.47     20.19 o 
   1   6   9       93.93       84.73      4.55 o 
   2   6   9      391.25      355.49      6.82 o 
   3   6   9      635.59      665.47     11.39 o 
   4   6   9       50.89       40.83      4.24 o 
   5   6   9      207.05      193.30      5.72 o 
   6   6   9        1.70        8.26      2.62 o 
   7   6   9        0.11        2.94      2.17 o 
   8   6   9       74.50       20.69     27.59 o 
   9   6   9      434.86      325.66    146.61 o 
  10   6   9      322.79      313.88    101.21 o 
 -10   7   9      131.88      124.54      9.34 o 
  -9   7   9       44.82       38.04      9.55 o 
  -8   7   9        0.41        1.71      2.45 o 
  -7   7   9        1.93        2.22      1.29 o 
  -6   7   9      726.87      700.70     18.96 o 
  -5   7   9      926.44     1001.41     52.19 o 
  -4   7   9      211.28      216.30     11.11 o 
  -3   7   9      201.51      212.81      4.53 o 
  -2   7   9      636.00      660.66     12.90 o 
  -1   7   9        0.35        0.59      1.37 o 
   0   7   9       43.54       42.45      4.99 o 
   1   7   9       70.56       65.98      6.26 o 
   2   7   9      492.92      492.96     17.06 o 
   3   7   9       81.80       89.71      7.87 o 
   4   7   9      186.47      225.44      7.77 o 
   5   7   9       28.12       20.62      4.00 o 
   6   7   9      156.83      163.77      5.29 o 
   7   7   9       98.65       90.30     18.66 o 
   8   7   9      180.63      215.63     10.73 o 
   9   7   9       30.61       22.38     15.09 o 
 -10   8   9        0.05       -3.63      4.00 o 
  -9   8   9       62.39       63.10     11.88 o 
  -8   8   9      191.26      194.08     13.03 o 
  -7   8   9       51.58       44.17      8.67 o 
  -6   8   9       15.45       11.57      5.14 o 
  -5   8   9        0.03        3.69      2.30 o 
  -4   8   9      225.59      225.59     13.44 o 
  -3   8   9      200.68      201.07      5.65 o 
  -2   8   9      224.25      194.47      5.39 o 
  -1   8   9      270.53      271.72     23.13 o 
   0   8   9      157.70      174.71      6.02 o 
   1   8   9      878.95      919.28     18.09 o 
   2   8   9       85.92       86.07      4.48 o 
   3   8   9       10.57       12.19      2.72 o 
   4   8   9       17.86       10.59      2.56 o 
   5   8   9      216.95      230.67      9.29 o 
   6   8   9       91.09       96.88     21.33 o 
   7   8   9        1.49       10.56      3.12 o 
   8   8   9       55.14       59.35     16.42 o 
  -9   9   9       11.39        8.56      3.18 o 
  -8   9   9       18.64       14.35      4.11 o 
  -7   9   9        0.08        3.67      3.06 o 
  -6   9   9        4.11        0.01      2.34 o 
  -5   9   9       67.89       55.01     14.74 o 
  -4   9   9       16.14       17.32      5.47 o 
  -3   9   9        1.33        3.05      2.30 o 
  -2   9   9        3.17        5.34      1.99 o 
  -1   9   9       42.87       53.06      8.52 o 
   0   9   9       73.33       71.92     10.21 o 
   1   9   9        0.23        1.00      1.63 o 
   2   9   9       69.50       59.63      7.74 o 
   3   9   9        8.54        8.05      2.16 o 
   4   9   9       18.94       21.00      4.15 o 
   5   9   9        0.16        3.32      2.80 o 
   6   9   9        0.02        3.10      3.33 o 
   7   9   9        0.00        3.29      3.60 o 
   8   9   9      131.43       91.37     37.72 o 
  -8  10   9       62.30       57.54     15.02 o 
  -7  10   9       88.01       93.15      9.93 o 
  -6  10   9        1.38        5.20      5.81 o 
  -5  10   9       26.55       22.82      6.20 o 
  -4  10   9      124.24      118.42     20.91 o 
  -3  10   9      121.93      101.26      4.58 o 
  -2  10   9      319.28      307.97      8.85 o 
  -1  10   9      143.16      138.00      5.12 o 
   0  10   9      171.56      174.07      8.34 o 
   1  10   9      457.34      450.98     12.85 o 
   2  10   9       59.59       63.66      4.74 o 
   3  10   9      141.17      170.38      7.16 o 
   4  10   9        0.05        4.78      2.55 o 
   5  10   9       75.58       65.44     12.10 o 
   6  10   9        7.46        3.31      4.16 o 
  -6  11   9      433.11      468.13     29.38 o 
  -5  11   9       92.62       68.42     20.27 o 
  -4  11   9        0.01        3.34      2.07 o 
  -3  11   9       20.44       20.44      5.01 o 
  -2  11   9       66.40       74.06      5.27 o 
  -1  11   9       13.50       13.94      2.89 o 
   0  11   9       57.79       55.08     10.83 o 
   1  11   9       62.58       69.74     16.53 o 
   2  11   9      205.88      213.54     11.00 o 
   3  11   9       71.30       81.24     11.52 o 
   4  11   9      172.06      184.20     19.59 o 
   5  11   9      210.07      228.15      7.93 o 
  -4  12   9        4.03        6.19      1.91 o 
  -3  12   9       69.94       72.63      7.46 o 
  -2  12   9       30.28       21.60      6.96 o 
  -1  12   9       33.87       24.04     16.20 o 
   0  12   9       18.02       22.34     10.91 o 
   1  12   9        2.63        5.43      3.45 o 
   2  12   9      156.64      150.64     16.56 o 
   3  12   9      100.49      112.58     17.21 o 
 -12   0  10      213.69      222.57      8.80 o 
 -11   0  10       25.20       20.11      7.62 o 
 -10   0  10       79.96       72.55      8.80 o 
  -9   0  10       78.07       82.65     16.12 o 
  -8   0  10       35.90       32.96      7.21 o 
  -7   0  10      188.86      196.87      5.87 o 
  -6   0  10      439.73      439.63      7.63 o 
  -5   0  10        9.43       13.37      3.07 o 
  -4   0  10      736.12      671.24     17.49 o 
  -3   0  10     1180.32     1195.83     33.11 o 
  -2   0  10       62.45       61.29     22.91 o 
  -1   0  10     1607.68     1562.79     46.40 o 
   0   0  10      529.95      597.10     21.35 o 
   1   0  10      240.14      230.60     11.39 o 
   2   0  10       39.76       25.69      2.20 o 
   3   0  10     1586.96     1706.51     24.95 o 
   4   0  10      972.58      956.53     47.27 o 
   5   0  10       43.36       42.67      7.01 o 
   6   0  10        0.05        3.67      3.68 o 
   7   0  10     1414.04     1578.57    139.48 o 
   8   0  10     1188.77     1218.03     53.20 o 
   9   0  10      699.38      774.89     37.72 o 
  10   0  10      173.74      195.62     12.31 o 
  11   0  10      116.86       10.55      4.18 o 
 -12   1  10       99.62      103.50      5.67 o 
 -11   1  10       30.04       28.43      5.98 o 
 -10   1  10       38.54       32.65      6.65 o 
  -9   1  10       35.30       33.52      6.22 o 
  -8   1  10      133.47      126.56      3.70 o 
  -7   1  10       42.59       42.59      5.59 o 
  -6   1  10      331.95      315.37      7.46 o 
  -5   1  10      995.53      926.99     34.57 o 
  -4   1  10       36.78       35.64      2.77 o 
  -3   1  10      328.94      303.07      5.30 o 
  -2   1  10      950.01      933.52     17.03 o 
  -1   1  10      450.18      437.77      8.94 o 
   0   1  10     1058.94     1066.45     17.37 o 
   1   1  10     1417.83     1399.20     45.69 o 
   2   1  10      645.31      590.00     63.69 o 
   3   1  10       38.99       38.91      3.39 o 
   4   1  10      315.20      323.07     11.74 o 
   5   1  10        0.19        1.52      2.22 o 
   6   1  10      708.51      749.03     37.36 o 
   7   1  10        9.39       14.87      4.64 o 
   8   1  10       42.05       46.10      7.35 o 
   9   1  10       48.83       51.75      8.71 o 
  10   1  10       63.17       44.83      8.08 o 
 -12   2  10        3.35        3.59      2.46 o 
 -11   2  10       98.08       95.13      5.50 o 
 -10   2  10        0.23        4.07      1.96 o 
  -9   2  10        5.35        8.82      1.97 o 
  -8   2  10        1.80        1.95      1.59 o 
  -7   2  10        1.38        2.93      2.10 o 
  -6   2  10       46.43       55.39      5.74 o 
  -5   2  10      897.27      890.45     12.01 o 
  -4   2  10      733.59      696.89     21.95 o 
  -3   2  10        0.07        0.98      1.32 o 
  -2   2  10      789.90      758.00     11.84 o 
  -1   2  10      132.00      128.79      3.59 o 
   0   2  10      175.56      165.95      3.38 o 
   1   2  10       18.49       21.59      1.10 o 
   2   2  10       95.39       79.82      4.27 o 
   3   2  10       35.91       31.50      3.56 o 
   4   2  10        5.42        8.15      3.88 o 
   5   2  10      221.04      202.97      6.13 o 
   6   2  10      200.64      207.88      6.11 o 
   7   2  10      544.69      501.43    103.93 o 
   8   2  10        0.25        4.90      2.81 o 
   9   2  10       16.76       17.30      3.03 o 
  10   2  10       30.56       17.88      7.75 o 
 -12   3  10      151.87      154.15     10.07 o 
 -11   3  10       83.90       87.95      6.98 o 
 -10   3  10       42.67       39.32      5.72 o 
  -9   3  10      125.10      113.51      5.19 o 
  -8   3  10      838.77      868.17     16.22 o 
  -7   3  10      234.95      227.39      5.66 o 
  -6   3  10       75.73       76.84      4.19 o 
  -5   3  10      271.11      235.03     45.10 o 
  -4   3  10      205.95      218.81      9.90 o 
  -3   3  10        0.36        6.53      2.05 o 
  -2   3  10       10.80        5.81      1.22 o 
  -1   3  10      346.36      357.91      7.91 o 
   0   3  10      115.43       95.44      3.35 o 
   1   3  10      229.37      225.93      4.56 o 
   2   3  10      803.14      823.47     24.57 o 
   3   3  10     1121.83     1111.28     19.37 o 
   4   3  10      294.79      287.44     35.82 o 
   5   3  10       63.12       79.74      5.49 o 
   6   3  10      259.87      247.96     15.89 o 
   7   3  10      432.92      444.40     22.33 o 
   8   3  10      142.43      143.51     27.84 o 
   9   3  10       45.49       41.22      6.57 o 
  10   3  10      135.48      134.78      7.71 o 
 -11   4  10      169.75      169.80      7.29 o 
 -10   4  10      170.87      170.62      5.75 o 
  -9   4  10       90.08       27.10     33.88 o 
  -8   4  10      144.25      159.95      6.69 o 
  -7   4  10      270.69      281.27      6.50 o 
  -6   4  10      212.94      232.10      5.52 o 
  -5   4  10      519.38      453.60     12.52 o 
  -4   4  10     1278.79     1302.60     18.00 o 
  -3   4  10      108.29      106.29      3.15 o 
  -2   4  10       20.17       31.57      3.54 o 
  -1   4  10     1209.29     1119.29     65.56 o 
   0   4  10     1223.70     1138.48     20.82 o 
   1   4  10       27.18       36.06      4.30 o 
   2   4  10      617.79      607.25     16.56 o 
   3   4  10       70.20       66.50      5.64 o 
   4   4  10      204.61      200.07      4.74 o 
   5   4  10      486.58      498.28     17.57 o 
   6   4  10      321.50      355.01     16.78 o 
   7   4  10       91.08       83.72      5.53 o 
   8   4  10      962.13     1019.15     32.90 o 
   9   4  10      305.35      317.75     11.50 o 
  10   4  10       28.42        9.51      9.16 o 
 -11   5  10      344.70      376.96     11.90 o 
 -10   5  10        2.36        3.93      2.58 o 
  -9   5  10       23.77       17.85      3.66 o 
  -8   5  10       25.17       30.01      5.12 o 
  -7   5  10      822.89      859.92     20.82 o 
  -6   5  10      662.56      680.25     13.84 o 
  -5   5  10      105.15       97.41      8.63 o 
  -4   5  10      191.79      171.61      5.57 o 
  -3   5  10      307.04      359.78     15.37 o 
  -2   5  10      776.39      763.79     17.85 o 
  -1   5  10     1751.22     1859.23     22.26 o 
   0   5  10      569.51      573.83     17.23 o 
   1   5  10       43.35       44.14      6.75 o 
   2   5  10       17.11       14.09      1.92 o 
   3   5  10       81.19       97.55      8.69 o 
   4   5  10      129.03      146.87      7.36 o 
   5   5  10       99.20      123.30      6.00 o 
   6   5  10      245.22      248.40      7.77 o 
   7   5  10      479.92      479.64     24.06 o 
   8   5  10      115.76      102.71     13.04 o 
   9   5  10      570.42      608.11     22.73 o 
 -11   6  10       65.27       49.75     18.55 o 
 -10   6  10      443.53      494.30     14.20 o 
  -9   6  10       63.93       75.51     12.64 o 
  -8   6  10       37.73       41.01      8.13 o 
  -7   6  10       34.85       31.07      5.42 o 
  -6   6  10      117.75       82.56     31.58 o 
  -5   6  10      122.91      124.63      8.04 o 
  -4   6  10      133.43      120.43     14.23 o 
  -3   6  10        0.81        2.75      1.63 o 
  -2   6  10      179.42      188.68      4.68 o 
  -1   6  10       81.69       74.90      2.72 o 
   0   6  10       90.42       78.54      9.16 o 
   1   6  10       99.56      113.17      9.96 o 
   2   6  10      350.72      329.05      8.62 o 
   3   6  10      212.27      228.54      5.99 o 
   4   6  10        2.02        5.90      2.01 o 
   5   6  10      500.51      527.93     10.92 o 
   6   6  10        4.16        7.22      2.61 o 
   7   6  10       38.72       33.43      6.74 o 
   8   6  10      235.99      264.09     22.35 o 
   9   6  10       73.37       58.23     13.80 o 
 -10   7  10       20.34       31.38      6.83 o 
  -9   7  10       19.15       22.49      4.80 o 
  -8   7  10      170.85      177.96     16.47 o 
  -7   7  10        7.64        4.84      2.52 o 
  -6   7  10      124.96      113.83      7.07 o 
  -5   7  10       85.42       83.09      6.69 o 
  -4   7  10      124.15      111.77      4.86 o 
  -3   7  10       48.35       53.07      5.93 o 
  -2   7  10      125.94      121.97      7.84 o 
  -1   7  10      650.73      639.33     18.17 o 
   0   7  10      254.02      244.82      4.70 o 
   1   7  10       45.30       47.53      4.96 o 
   2   7  10      201.98      189.59      6.22 o 
   3   7  10       63.18       63.07      7.60 o 
   4   7  10      131.98      122.07      7.64 o 
   5   7  10       28.28       19.25      3.00 o 
   6   7  10       41.69       47.54      8.16 o 
   7   7  10       17.58       19.16      8.18 o 
   8   7  10       88.57       98.10     10.56 o 
  -9   8  10        6.47       14.03      2.86 o 
  -8   8  10        0.02        2.67      2.22 o 
  -7   8  10       86.18       80.88      6.44 o 
  -6   8  10       38.71       47.74      9.61 o 
  -5   8  10      380.05      404.70      8.90 o 
  -4   8  10      396.72      378.31     10.18 o 
  -3   8  10      240.55      226.71      4.65 o 
  -2   8  10      235.97      229.16      8.42 o 
  -1   8  10      503.94      492.39     23.16 o 
   0   8  10      379.95      364.97     64.26 o 
   1   8  10       19.65       20.59      2.90 o 
   2   8  10      454.49      444.04     13.72 o 
   3   8  10        0.14        5.35      1.89 o 
   4   8  10       26.90       32.86      5.72 o 
   5   8  10      224.27      234.51      7.95 o 
   6   8  10        9.07       19.16      4.82 o 
   7   8  10      348.35      384.30     12.49 o 
   8   8  10       95.22       88.14     21.25 o 
  -8   9  10      169.04      180.05     15.56 o 
  -7   9  10      254.71      279.22      9.71 o 
  -6   9  10      265.85      272.40     11.09 o 
  -5   9  10      166.03      169.57      7.30 o 
  -4   9  10       77.01       67.83      3.49 o 
  -3   9  10      667.41      650.65     31.26 o 
  -2   9  10      318.47      358.02     23.50 o 
  -1   9  10       84.09       78.33     12.61 o 
   0   9  10      186.70      198.79      7.41 o 
   1   9  10      622.56      608.30     13.39 o 
   2   9  10      485.27      459.20     71.27 o 
   3   9  10      158.33      169.95      5.35 o 
   4   9  10       11.27       15.97      2.86 o 
   5   9  10      130.20      119.96      8.15 o 
   6   9  10       31.57       27.84      9.93 o 
   7   9  10        0.17        3.05      4.35 o 
  -7  10  10       74.33       52.07     17.24 o 
  -6  10  10       26.70       24.01      4.86 o 
  -5  10  10       54.68       62.84     11.28 o 
  -4  10  10      254.43      243.01     11.79 o 
  -3  10  10      120.85      127.39     16.28 o 
  -2  10  10       70.48       71.64      7.54 o 
  -1  10  10       66.39       77.32      8.98 o 
   0  10  10      225.63      238.86      7.99 o 
   1  10  10        3.74        2.14      1.72 o 
   2  10  10      335.86      368.38     11.26 o 
   3  10  10       57.12       46.35      9.58 o 
   4  10  10      174.89      171.14     19.89 o 
   5  10  10       42.07       28.89      8.61 o 
  -5  11  10       29.30       29.11      8.47 o 
  -4  11  10        8.27        6.14      4.88 o 
  -3  11  10       22.98       20.36      5.57 o 
  -2  11  10        8.97        5.98      3.11 o 
  -1  11  10        4.16        4.49      2.51 o 
   0  11  10       27.35       25.89      6.28 o 
   1  11  10        6.10        5.89      3.95 o 
   2  11  10       22.85       20.87      4.74 o 
   3  11  10       20.05       18.77      5.28 o 
   4  11  10      210.11      246.18     11.98 o 
  -2  12  10       35.61       10.84      5.87 o 
  -1  12  10       54.96       36.06     18.85 o 
   0  12  10        0.39       10.89      6.69 o 
   1  12  10       16.88       11.90      3.04 o 
 -11   1  11       84.79       94.64      3.96 o 
 -10   1  11       10.46       11.19      2.56 o 
  -9   1  11      413.82      404.31      8.45 o 
  -8   1  11       86.77       83.07      7.05 o 
  -7   1  11      521.31      530.46     14.39 o 
  -6   1  11       29.91       36.03      4.04 o 
  -5   1  11      183.86      132.27     11.29 o 
  -4   1  11        3.07        3.80      0.75 o 
  -3   1  11       16.40       25.89      2.56 o 
  -2   1  11      181.74      168.88     15.67 o 
  -1   1  11       13.79       10.90      5.07 o 
   0   1  11      467.40      409.48     40.70 o 
   1   1  11     2227.19     2170.89     48.12 o 
   2   1  11        2.95        5.00      0.83 o 
   3   1  11      193.30      178.58      4.01 o 
   4   1  11        0.40        4.49      2.12 o 
   5   1  11      369.50      362.35     10.20 o 
   6   1  11      355.93      286.84     65.03 o 
   7   1  11       65.10       47.95     21.13 o 
   8   1  11       12.52       14.15      3.01 o 
   9   1  11      451.71      491.47     15.42 o 
  10   1  11      386.78      328.49     59.05 o 
 -11   2  11      347.13      370.47      8.82 o 
 -10   2  11       86.46       93.19      6.16 o 
  -9   2  11        0.35        2.70      2.06 o 
  -8   2  11      480.08      443.60      8.19 o 
  -7   2  11      655.76      687.12     18.81 o 
  -6   2  11      274.71      290.62      7.14 o 
  -5   2  11      573.49      495.83      8.56 o 
  -4   2  11      207.60      188.90      4.46 o 
  -3   2  11      366.82      359.90      5.59 o 
  -2   2  11        3.93        5.38      1.05 o 
  -1   2  11     1480.84     1432.54     17.78 o 
   0   2  11       64.45       79.85      8.35 o 
   1   2  11      589.50      623.38     12.00 o 
   2   2  11      247.57      253.61      5.25 o 
   3   2  11     1655.61     1581.41     31.51 o 
   4   2  11      197.78      178.36     12.03 o 
   5   2  11       44.23       48.15      6.92 o 
   6   2  11       23.49       15.74      6.42 o 
   7   2  11      107.56      118.89      8.14 o 
   8   2  11       41.82       43.54      6.02 o 
   9   2  11      165.05      176.69      9.65 o 
  10   2  11      248.61      248.84      7.52 o 
 -11   3  11       15.08       11.29      3.20 o 
 -10   3  11        2.44        5.38      1.76 o 
  -9   3  11      456.64      480.75     11.14 o 
  -8   3  11      236.73      257.75      6.59 o 
  -7   3  11      308.82      250.90      6.07 o 
  -6   3  11       73.74       78.41      8.10 o 
  -5   3  11      645.88      622.62      9.08 o 
  -4   3  11      216.20      231.10      4.18 o 
  -3   3  11      425.65      433.18     40.19 o 
  -2   3  11     1435.14     1323.26     26.58 o 
  -1   3  11      506.43      586.22      9.25 o 
   0   3  11     1082.22     1080.95     27.56 o 
   1   3  11      144.58      146.58      5.66 o 
   2   3  11      133.10      126.77      8.03 o 
   3   3  11       37.22       44.76      5.63 o 
   4   3  11        0.10        2.29      1.79 o 
   5   3  11        4.98        4.51      1.85 o 
   6   3  11       72.17       70.64     18.58 o 
   7   3  11        1.21        1.41      2.53 o 
   8   3  11      454.75      466.88     12.00 o 
   9   3  11      292.56      280.44     59.34 o 
 -11   4  11        0.64        0.66      2.81 o 
 -10   4  11       31.20       25.24      5.82 o 
  -9   4  11       44.92       37.06      5.41 o 
  -8   4  11        9.44        9.58      1.65 o 
  -7   4  11      120.19      113.08     11.36 o 
  -6   4  11        0.23        5.00      1.81 o 
  -5   4  11       11.07        5.34      2.32 o 
  -4   4  11      343.85      332.66      7.39 o 
  -3   4  11     1255.48     1273.09     26.92 o 
  -2   4  11     1537.46     1604.17     46.08 o 
  -1   4  11      662.89      605.38     10.43 o 
   0   4  11       20.75       21.09      2.17 o 
   1   4  11        0.85        4.09      1.52 o 
   2   4  11      513.92      506.68     12.36 o 
   3   4  11       22.89       21.92      5.31 o 
   4   4  11       15.55       13.42      1.97 o 
   5   4  11       61.43       70.67      9.49 o 
   6   4  11       29.75       16.31      6.06 o 
   7   4  11      178.84      177.75     36.06 o 
   8   4  11      365.70      425.20     17.11 o 
   9   4  11       29.86       26.33      6.57 o 
 -10   5  11       97.44       96.15      8.74 o 
  -9   5  11      236.58      232.82      8.10 o 
  -8   5  11      136.12      142.78      5.57 o 
  -7   5  11       52.59       56.82      7.71 o 
  -6   5  11      220.82      205.06      4.44 o 
  -5   5  11        3.76        4.90      1.71 o 
  -4   5  11       20.71       23.19      3.50 o 
  -3   5  11      172.60      145.24      4.25 o 
  -2   5  11      170.07      151.65      6.58 o 
  -1   5  11      210.00      213.27      4.53 o 
   0   5  11        0.87        1.43      1.02 o 
   1   5  11       53.88       64.91      7.37 o 
   2   5  11      858.87      837.42     36.51 o 
   3   5  11       57.67       60.75      6.25 o 
   4   5  11       35.00       31.39      4.64 o 
   5   5  11      362.43      344.04      8.13 o 
   6   5  11       20.30       17.56      3.96 o 
   7   5  11        1.36        1.94      2.12 o 
   8   5  11       70.01       69.54      5.59 o 
   9   5  11       12.09       10.79      3.62 o 
 -10   6  11       10.78       14.81      4.27 o 
  -9   6  11        2.02        3.67      3.80 o 
  -8   6  11        6.12        3.22      2.21 o 
  -7   6  11      586.44      583.48     17.59 o 
  -6   6  11      236.92      261.44      6.52 o 
  -5   6  11       93.71       94.09      5.37 o 
  -4   6  11      192.43      186.37      4.70 o 
  -3   6  11      149.69      142.25      5.94 o 
  -2   6  11      245.46      246.13      7.74 o 
  -1   6  11       97.86      101.96      3.78 o 
   0   6  11        0.65        2.70      1.53 o 
   1   6  11     1009.17     1043.82     20.65 o 
   2   6  11     1468.56     1196.66    203.03 o 
   3   6  11      284.68      343.49      7.48 o 
   4   6  11       69.43       60.57      4.48 o 
   5   6  11       75.30       77.09      5.35 o 
   6   6  11        1.18        4.26      2.07 o 
   7   6  11      502.43      463.15     81.32 o 
   8   6  11      426.88      349.21    132.48 o 
  -9   7  11       71.91       62.18     16.05 o 
  -8   7  11      121.27      141.81      9.68 o 
  -7   7  11      250.92      262.69     10.07 o 
  -6   7  11      176.56      181.94      7.75 o 
  -5   7  11      194.40      187.37     11.35 o 
  -4   7  11       98.38      106.70      4.67 o 
  -3   7  11      740.87      806.80     18.00 o 
  -2   7  11       37.03       34.32      4.05 o 
  -1   7  11      258.29      288.45      8.97 o 
   0   7  11      539.21      561.26     12.52 o 
   1   7  11      509.44      508.87     16.40 o 
   2   7  11      110.36      134.37     11.23 o 
   3   7  11        0.01        2.48      1.80 o 
   4   7  11       67.86       59.67     12.20 o 
   5   7  11      619.65      524.56    111.72 o 
   6   7  11        0.64        5.45      3.71 o 
   7   7  11        3.15        6.86      2.98 o 
   8   7  11        2.25        4.21      3.22 o 
  -8   8  11      107.92      107.79      9.70 o 
  -7   8  11       60.83       56.28     12.31 o 
  -6   8  11      147.96      136.05     44.13 o 
  -5   8  11       78.39       79.16      5.06 o 
  -4   8  11        2.95        5.99      2.15 o 
  -3   8  11        9.16       10.81      2.45 o 
  -2   8  11      252.29      250.27      8.60 o 
  -1   8  11      497.77      533.42     29.26 o 
   0   8  11       38.07       28.29      8.64 o 
   1   8  11        0.76        4.34      2.20 o 
   2   8  11       41.81       26.09     10.74 o 
   3   8  11        0.29        1.97      2.11 o 
   4   8  11       13.65       17.55      4.13 o 
   5   8  11       72.87       59.62     11.77 o 
   6   8  11       37.46        7.48      8.00 o 
   7   8  11       10.89        7.55      5.84 o 
  -7   9  11      191.86      213.11      8.32 o 
  -6   9  11       99.00      106.33     11.59 o 
  -5   9  11       12.37       15.26      5.07 o 
  -4   9  11      151.72      142.10      6.20 o 
  -3   9  11        1.10        3.91      1.65 o 
  -2   9  11        2.24        3.73      1.79 o 
  -1   9  11       54.87       50.56      8.57 o 
   0   9  11       39.57       39.70      7.53 o 
   1   9  11        5.00        7.49      2.33 o 
   2   9  11        5.93        8.01      2.29 o 
   3   9  11       80.81       69.31      4.31 o 
   4   9  11       41.05       37.76      8.67 o 
   5   9  11       27.54       20.95      6.51 o 
   6   9  11       54.49       36.86      9.16 o 
  -6  10  11      154.99      156.63      8.81 o 
  -5  10  11      116.26      122.66      5.41 o 
  -4  10  11        0.12        2.30      2.18 o 
  -3  10  11       44.19       39.31     13.97 o 
  -2  10  11        3.10        3.79      2.13 o 
  -1  10  11       23.29       21.86      4.99 o 
   0  10  11       71.99       72.79      9.04 o 
   1  10  11       63.33       41.43      6.87 o 
   2  10  11       70.94       73.39      9.28 o 
   3  10  11       15.04       15.44      3.39 o 
   4  10  11        2.98        3.52      2.28 o 
  -4  11  11      219.43      223.01     31.32 o 
  -3  11  11      128.92      143.75     13.86 o 
  -2  11  11       17.07       14.49      4.79 o 
  -1  11  11       92.61       81.13      6.05 o 
   0  11  11      303.61      263.82      8.40 o 
   1  11  11      321.17      336.16     25.39 o 
   2  11  11       20.98       18.54      6.61 o 
 -11   0  12      183.05      184.84     11.83 o 
 -10   0  12       23.20       25.31     10.17 o 
  -9   0  12      109.75      118.88      9.95 o 
  -8   0  12      374.51      340.85     11.06 o 
  -7   0  12        1.60        2.42      3.80 o 
  -6   0  12      431.68      440.13     12.41 o 
  -5   0  12        6.80       11.23      2.28 o 
  -4   0  12     2105.24     2226.60     24.73 o 
  -3   0  12        0.42        2.56      1.67 o 
  -2   0  12      341.74      299.60      5.77 o 
  -1   0  12     1442.20     1304.71     81.18 o 
   0   0  12     3619.26     3611.79     94.79 o 
   1   0  12     2003.36     2038.67     79.25 o 
   2   0  12        0.53        7.17      3.55 o 
   3   0  12      798.67      816.76     15.59 o 
   4   0  12      217.24      248.52      9.90 o 
   5   0  12      369.30      358.18     12.30 o 
   6   0  12       45.53       27.46      7.84 o 
   7   0  12        1.33        3.86      4.79 o 
   8   0  12      164.56      149.46     19.50 o 
   9   0  12      628.58      722.55     23.83 o 
 -11   1  12       29.03       19.30      4.44 o 
 -10   1  12        5.96        5.73      2.11 o 
  -9   1  12      151.09      159.86      5.89 o 
  -8   1  12        4.91        5.66      2.63 o 
  -7   1  12      168.45      191.10      5.24 o 
  -6   1  12      269.79      262.88      6.12 o 
  -5   1  12      304.52      282.45      7.21 o 
  -4   1  12      335.79      326.28      7.76 o 
  -3   1  12       76.47       74.49      4.06 o 
  -2   1  12       16.66       16.34      5.68 o 
  -1   1  12      226.45      255.41      5.26 o 
   0   1  12       64.02       49.69      2.21 o 
   1   1  12       95.97       64.70     18.83 o 
   2   1  12      775.41      771.49     11.04 o 
   3   1  12     1395.23     1292.73    249.85 o 
   4   1  12       42.48       28.48     11.31 o 
   5   1  12        1.87        3.70      1.89 o 
   6   1  12        2.38        6.03      2.48 o 
   7   1  12        0.61        5.85      3.72 o 
   8   1  12       97.27      122.55      8.41 o 
   9   1  12       77.29       61.90     12.36 o 
 -11   2  12       15.50       15.61      3.61 o 
 -10   2  12       28.62       33.04      5.83 o 
  -9   2  12       15.34        9.48      2.43 o 
  -8   2  12        0.14        2.48      1.54 o 
  -7   2  12      226.02      209.57      5.39 o 
  -6   2  12       51.55       62.50      7.54 o 
  -5   2  12        9.96        7.43      1.46 o 
  -4   2  12      624.28      613.51     14.05 o 
  -3   2  12      254.92      279.40      6.03 o 
  -2   2  12      294.19      285.81      5.25 o 
  -1   2  12      799.23      770.79     12.33 o 
   0   2  12      139.51      134.68      4.08 o 
   1   2  12        8.17        8.36      1.69 o 
   2   2  12       50.94       55.51      4.84 o 
   3   2  12       27.46       18.57      2.63 o 
   4   2  12       54.37       49.70      7.47 o 
   5   2  12       62.00       28.46     19.68 o 
   6   2  12        2.05        3.25      2.13 o 
   7   2  12       41.30       25.30      8.57 o 
   8   2  12       69.55       62.41     10.46 o 
   9   2  12      106.81       90.54     18.86 o 
 -10   3  12        9.59       10.45      2.10 o 
  -9   3  12      108.69      109.80      8.06 o 
  -8   3  12      199.25      191.61      5.73 o 
  -7   3  12      243.51      247.39      5.39 o 
  -6   3  12       73.04       63.43      9.00 o 
  -5   3  12      122.05      121.64      4.32 o 
  -4   3  12       50.34       49.15      5.46 o 
  -3   3  12      452.42      350.43     51.47 o 
  -2   3  12       52.05       45.59      5.61 o 
  -1   3  12        0.16        0.86      1.34 o 
   0   3  12      270.28      254.92     13.12 o 
   1   3  12       27.06       19.52      2.39 o 
   2   3  12        1.25        4.04      1.74 o 
   3   3  12      422.74      390.55     13.99 o 
   4   3  12      170.94      156.87      5.70 o 
   5   3  12       44.23       40.87      4.85 o 
   6   3  12        0.59        4.69      2.85 o 
   7   3  12        0.79        4.97      2.54 o 
   8   3  12       10.05        8.99      2.30 o 
   9   3  12      209.46      224.83      7.45 o 
 -10   4  12        4.83        5.64      1.98 o 
  -9   4  12      121.35      127.79      5.78 o 
  -8   4  12      279.24      299.03      7.71 o 
  -7   4  12      648.76      675.30     18.10 o 
  -6   4  12        0.08        1.39      2.32 o 
  -5   4  12       87.67      107.28      3.99 o 
  -4   4  12        6.29       15.44      2.15 o 
  -3   4  12        4.83        5.13      1.30 o 
  -2   4  12        8.63        9.29      1.49 o 
  -1   4  12       45.88       42.87      4.00 o 
   0   4  12       43.05       38.07      4.34 o 
   1   4  12       46.18       49.00      6.62 o 
   2   4  12     1364.07     1320.71     44.77 o 
   3   4  12        9.05       10.11      2.21 o 
   4   4  12       46.05       39.91      5.75 o 
   5   4  12       21.44       18.25      4.16 o 
   6   4  12      672.80      711.54     29.84 o 
   7   4  12        6.13        3.22      3.93 o 
   8   4  12       55.21       42.92     10.12 o 
 -10   5  12      180.04      178.05      7.02 o 
  -9   5  12      198.71      205.67      7.90 o 
  -8   5  12       13.43       15.72      3.06 o 
  -7   5  12      315.92      342.32      8.71 o 
  -6   5  12      936.05      978.71     22.61 o 
  -5   5  12      359.34      355.36      8.91 o 
  -4   5  12        2.92        5.84      1.78 o 
  -3   5  12       24.58       19.65      3.22 o 
  -2   5  12      111.60      127.45      4.47 o 
  -1   5  12       18.65       22.43      3.29 o 
   0   5  12      823.92      865.92     22.27 o 
   1   5  12      231.05      220.73      6.09 o 
   2   5  12      156.33      157.87      6.22 o 
   3   5  12      176.14      185.33      4.38 o 
   4   5  12     1077.24     1090.50     26.86 o 
   5   5  12      365.99      356.22     16.59 o 
   6   5  12        2.35        4.89      2.11 o 
   7   5  12      187.43      195.04      7.86 o 
   8   5  12      429.41      445.20     13.20 o 
  -9   6  12        9.59        4.70      3.52 o 
  -8   6  12      225.41      212.40     11.35 o 
  -7   6  12      233.35      226.91      6.29 o 
  -6   6  12       71.98       72.20      8.49 o 
  -5   6  12        4.04        4.76      1.82 o 
  -4   6  12       53.62       13.52     15.89 o 
  -3   6  12      208.81      211.71      4.55 o 
  -2   6  12        3.18        3.88      1.59 o 
  -1   6  12        1.52        2.13      1.97 o 
   0   6  12      240.80      272.76      7.46 o 
   1   6  12      283.32      282.09      5.97 o 
   2   6  12      132.71      146.74      6.37 o 
   3   6  12      237.23      252.85      7.11 o 
   4   6  12       11.05       16.52      3.71 o 
   5   6  12      320.68      352.60      9.77 o 
   6   6  12        6.16        5.16      3.27 o 
   7   6  12       25.63       13.61      6.58 o 
  -8   7  12        7.13        8.37      2.42 o 
  -7   7  12       36.71       34.63      7.04 o 
  -6   7  12      107.90      116.50      5.99 o 
  -5   7  12      155.04      156.63      4.35 o 
  -4   7  12       61.82       68.45     12.01 o 
  -3   7  12       23.58       17.80      3.40 o 
  -2   7  12        5.57        4.03      2.99 o 
  -1   7  12        0.72       -0.04      2.44 o 
   0   7  12        0.25        4.28      1.61 o 
   1   7  12        1.40        2.71      1.54 o 
   2   7  12       19.27       22.26      3.64 o 
   3   7  12       23.47       24.96      3.62 o 
   4   7  12      195.86      200.40      9.94 o 
   5   7  12      119.84      115.08     20.16 o 
   6   7  12        0.37        4.73      3.32 o 
   7   7  12       58.93       48.35     13.86 o 
  -8   8  12      358.83      351.53     10.91 o 
  -7   8  12      416.29      417.48     11.59 o 
  -6   8  12        0.01        1.27      1.44 o 
  -5   8  12        0.64        3.95      1.75 o 
  -4   8  12      105.74      127.81      5.18 o 
  -3   8  12      425.39      427.60     11.97 o 
  -2   8  12        6.37        5.89      2.78 o 
  -1   8  12      123.61      138.63      8.07 o 
   0   8  12       77.51       70.99      8.86 o 
   1   8  12      541.15      543.89     14.52 o 
   2   8  12      420.64      474.68     10.74 o 
   3   8  12       36.08       27.33      5.60 o 
   4   8  12      308.48      323.19     14.03 o 
   5   8  12        4.68        5.61      3.35 o 
   6   8  12       11.92       11.32      3.28 o 
  -6   9  12      474.19      491.57      9.33 o 
  -5   9  12      411.07      446.23     12.50 o 
  -4   9  12       65.66       46.88      9.02 o 
  -3   9  12       28.73       20.29      5.23 o 
  -2   9  12       92.48       91.28     12.88 o 
  -1   9  12      674.81      803.76     29.36 o 
   0   9  12      305.12      265.55     70.32 o 
   1   9  12       57.48       62.44      6.13 o 
   2   9  12      503.16      545.24     12.47 o 
   3   9  12      160.87      165.91     11.28 o 
   4   9  12      102.96      112.75     10.42 o 
  -5  10  12        0.72        7.01      2.69 o 
  -4  10  12       16.11        9.54      3.61 o 
  -3  10  12      228.43      260.32     19.47 o 
  -2  10  12      246.89      260.13      8.48 o 
  -1  10  12       35.47       27.22      5.84 o 
   0  10  12       37.79       25.01      5.07 o 
   1  10  12     1091.68     1165.20     50.72 o 
   2  10  12      154.13      170.97     14.34 o 
   3  10  12       94.70       29.68     26.59 o 
 -10   1  13       17.57       16.83      3.51 o 
  -9   1  13       11.61       11.96      2.78 o 
  -8   1  13       47.20       47.46      7.50 o 
  -7   1  13        1.16        0.80      1.71 o 
  -6   1  13      343.92      316.47      7.96 o 
  -5   1  13       46.17       38.00      5.01 o 
  -4   1  13      142.33      146.81      3.86 o 
  -3   1  13      104.31       99.51      2.96 o 
  -2   1  13      704.78      694.82     20.31 o 
  -1   1  13      628.47      584.80     18.66 o 
   0   1  13      287.05      328.72     11.00 o 
   1   1  13       20.62       12.14      2.22 o 
   2   1  13       98.09      100.26     11.00 o 
   3   1  13      702.48      730.16     22.93 o 
   4   1  13       11.06       11.59      2.33 o 
   5   1  13       53.76       45.47      7.16 o 
   6   1  13       14.59        8.30      1.81 o 
   7   1  13       30.27       29.85      4.70 o 
   8   1  13        6.52        4.70      3.04 o 
 -10   2  13       60.63       18.41     15.32 o 
  -9   2  13      117.66      116.94      4.29 o 
  -8   2  13        0.09        2.31      1.59 o 
  -7   2  13       43.51       45.20      6.12 o 
  -6   2  13        8.69        7.39      2.10 o 
  -5   2  13      568.84      598.73     10.57 o 
  -4   2  13      628.95      616.03     13.62 o 
  -3   2  13       10.62       10.24      1.84 o 
  -2   2  13        7.38       10.59      2.13 o 
  -1   2  13      149.73      163.64      3.45 o 
   0   2  13      557.57      567.60     19.09 o 
   1   2  13       85.42       80.55      4.70 o 
   2   2  13       18.99       15.26      4.96 o 
   3   2  13      192.76      184.25      8.48 o 
   4   2  13      234.75      235.99     10.46 o 
   5   2  13      136.50      144.50      8.31 o 
   6   2  13       58.50       14.35     17.99 o 
   7   2  13      439.53      475.39     19.45 o 
   8   2  13      112.93       87.26     24.64 o 
 -10   3  13      140.02      145.06      6.81 o 
  -9   3  13       50.37       50.33     10.56 o 
  -8   3  13       61.71       49.18      8.03 o 
  -7   3  13      739.81      815.21     20.25 o 
  -6   3  13      321.29      328.87      6.59 o 
  -5   3  13        0.83        2.32      1.32 o 
  -4   3  13       50.06       30.60      9.44 o 
  -3   3  13      429.04      414.67     10.10 o 
  -2   3  13        0.08        3.02      1.19 o 
  -1   3  13      321.92      284.55      8.64 o 
   0   3  13       27.57       21.31      5.10 o 
   1   3  13      115.57       87.22     21.30 o 
   2   3  13      768.59      729.77     46.55 o 
   3   3  13      139.01      118.31     26.01 o 
   4   3  13      114.28       40.65     34.99 o 
   5   3  13      144.03      156.68     12.70 o 
   6   3  13      312.31      330.28     11.24 o 
   7   3  13       75.25       69.05      6.00 o 
   8   3  13      184.85      188.48     14.35 o 
  -9   4  13       95.82      112.59      5.61 o 
  -8   4  13      512.84      537.52     21.50 o 
  -7   4  13       34.11       36.67      6.16 o 
  -6   4  13      292.83      283.02      7.27 o 
  -5   4  13       28.95       17.43      5.97 o 
  -4   4  13       17.94       24.23      3.25 o 
  -3   4  13      142.24      135.06      3.21 o 
  -2   4  13       23.67       22.74      4.25 o 
  -1   4  13        2.63        4.06      1.59 o 
   0   4  13        0.29        3.31      1.99 o 
   1   4  13       50.25       36.40     13.81 o 
   2   4  13       23.40       19.84      2.59 o 
   3   4  13       21.21       16.60      2.47 o 
   4   4  13      143.15      149.70      7.89 o 
   5   4  13      145.58      106.01     30.89 o 
   6   4  13        7.11        6.12      2.27 o 
   7   4  13       18.81       19.58      3.50 o 
  -9   5  13       23.00       23.30      3.95 o 
  -8   5  13       55.69       38.74      8.09 o 
  -7   5  13       20.94       14.68      2.87 o 
  -6   5  13        0.08        0.98      1.92 o 
  -5   5  13        2.01        2.02      1.58 o 
  -4   5  13        0.80        0.63      1.34 o 
  -3   5  13       91.88       70.51     12.52 o 
  -2   5  13       38.02       37.70      5.01 o 
  -1   5  13      282.13      288.32     14.77 o 
   0   5  13       37.17       39.64      5.16 o 
   1   5  13        1.39        1.97      1.93 o 
   2   5  13        1.28        4.25      1.94 o 
   3   5  13       20.84       18.30      2.76 o 
   4   5  13       27.97       29.86      5.62 o 
   5   5  13        1.44        4.18      2.40 o 
   6   5  13       73.46       63.60      6.23 o 
   7   5  13        5.75        5.77      2.76 o 
  -8   6  13      348.37      363.55     10.26 o 
  -7   6  13       17.80       14.97      3.72 o 
  -6   6  13      275.18      261.97      8.37 o 
  -5   6  13      594.26      610.06     15.01 o 
  -4   6  13      511.92      544.47     20.12 o 
  -3   6  13        3.13        5.10      1.74 o 
  -2   6  13        7.74       11.41      2.57 o 
  -1   6  13       49.91       55.41      7.76 o 
   0   6  13       30.02       19.28      8.81 o 
   1   6  13       15.66       11.52      3.18 o 
   2   6  13      326.16      316.98     11.62 o 
   3   6  13        3.21        5.57      2.23 o 
   4   6  13      297.45      312.47      9.55 o 
   5   6  13       34.79       12.34      5.75 o 
   6   6  13        2.87        4.58      2.65 o 
  -7   7  13      267.87      253.15      8.84 o 
  -6   7  13      534.87      520.58     32.92 o 
  -5   7  13       74.89       71.12      6.46 o 
  -4   7  13        5.85        9.87      3.20 o 
  -3   7  13      250.40      247.99      8.08 o 
  -2   7  13      229.10      260.06     14.90 o 
  -1   7  13       10.56       15.76      2.29 o 
   0   7  13       43.17       19.24     10.09 o 
   1   7  13      323.49      337.96      8.70 o 
   2   7  13     1135.23     1341.85     49.61 o 
   3   7  13      467.28      470.93     13.71 o 
   4   7  13      112.70      112.61      6.83 o 
   5   7  13        9.83        5.27      4.35 o 
  -6   8  13       11.10       10.22      2.97 o 
  -5   8  13       22.92       18.33      3.18 o 
  -4   8  13       58.92       42.29     10.63 o 
  -3   8  13      124.51      127.70      6.08 o 
  -2   8  13        3.75        2.95      1.63 o 
  -1   8  13       33.50       25.41      4.59 o 
   0   8  13      293.61      300.49     10.85 o 
   1   8  13      282.73      311.94     10.54 o 
   2   8  13       54.95       43.65      9.76 o 
   3   8  13      240.45      261.17      7.85 o 
   4   8  13      580.88      627.24     29.51 o 
  -5   9  13        0.24        1.83      4.26 o 
  -4   9  13       46.83       35.21     13.20 o 
  -3   9  13       35.98       27.29      7.27 o 
  -2   9  13        1.73        3.26      2.04 o 
  -1   9  13      129.90      133.47     24.70 o 
   0   9  13        0.69        2.76      1.84 o 
   1   9  13       64.39       52.36      7.59 o 
   2   9  13       68.30       45.68     12.88 o 
   3   9  13        5.86        0.54      3.19 o 
  -1  10  13        2.87        2.18      2.26 o 
  -9   0  14       96.08      103.30      5.54 o 
  -8   0  14      168.36      163.50      8.46 o 
  -7   0  14      190.43      209.45      8.61 o 
  -6   0  14      163.51      177.89      6.73 o 
  -5   0  14      876.98      815.81     22.86 o 
  -4   0  14       31.15       27.40      7.93 o 
  -3   0  14        2.76        3.95      1.67 o 
  -2   0  14      263.73      293.81     18.11 o 
  -1   0  14      525.44      530.19     21.88 o 
   0   0  14      140.79      140.80     23.14 o 
   1   0  14      439.18      454.83     12.28 o 
   2   0  14      178.83      195.33     10.62 o 
   3   0  14      270.10      305.86     11.13 o 
   4   0  14        1.95        7.04      2.49 o 
   5   0  14       18.37       23.52      5.07 o 
   6   0  14       33.78       27.21      6.78 o 
   7   0  14      223.29      189.98    134.88 o 
  -9   1  14       59.13       43.34      9.57 o 
  -8   1  14       23.51       21.50      3.36 o 
  -7   1  14      244.98      265.42      7.05 o 
  -6   1  14       68.26       67.02      8.11 o 
  -5   1  14      106.92      120.97      3.83 o 
  -4   1  14      291.10      286.62     10.41 o 
  -3   1  14      254.28      231.84      4.45 o 
  -2   1  14       37.83       33.62      4.51 o 
  -1   1  14      376.44      366.62     13.19 o 
   0   1  14      522.81      553.57     11.49 o 
   1   1  14       84.90       87.83     10.41 o 
   2   1  14      168.53      186.95      5.02 o 
   3   1  14        5.74       11.35      2.90 o 
   4   1  14       36.97       35.72      8.19 o 
   5   1  14       64.93       40.08     18.35 o 
   6   1  14        1.03        6.37      2.21 o 
   7   1  14       20.51        7.12      5.15 o 
  -9   2  14       87.43       98.25      7.74 o 
  -8   2  14       67.59       30.74     15.39 o 
  -7   2  14        0.61        5.27      2.92 o 
  -6   2  14       22.87       18.94      3.19 o 
  -5   2  14       91.72       88.64     10.14 o 
  -4   2  14       42.10       43.89      7.36 o 
  -3   2  14       41.60       19.80      7.43 o 
  -2   2  14      101.76       95.29      4.51 o 
  -1   2  14        0.19        1.73      1.26 o 
   0   2  14      235.78      249.20      4.65 o 
   1   2  14       68.07       59.96      6.78 o 
   2   2  14      258.36      234.34      7.85 o 
   3   2  14        0.84        4.11      2.20 o 
   4   2  14       89.94       28.59     25.79 o 
   5   2  14        5.50        9.95      2.62 o 
   6   2  14       24.91       25.68      5.35 o 
   7   2  14       47.38       46.59     11.61 o 
  -9   3  14      262.06      267.49      8.31 o 
  -8   3  14       93.05       85.64     19.31 o 
  -7   3  14        6.60        6.38      2.01 o 
  -6   3  14       16.69        9.24      2.52 o 
  -5   3  14      200.82      187.72     27.79 o 
  -4   3  14        1.89        0.70      1.70 o 
  -3   3  14        6.15        3.23      2.05 o 
  -2   3  14       51.04       44.25      7.37 o 
  -1   3  14      249.47      260.66     10.49 o 
   0   3  14      220.67      216.43      5.63 o 
   1   3  14       96.10       96.24     10.91 o 
   2   3  14        6.63        4.65      3.91 o 
   3   3  14       85.47       82.12      7.16 o 
   4   3  14       47.72       39.80     12.18 o 
   5   3  14       10.89        8.57      2.59 o 
   6   3  14       23.76       15.67      3.71 o 
   7   3  14        4.18        6.36      1.98 o 
  -8   4  14       28.05       22.95      4.41 o 
  -7   4  14      280.81      267.58      7.42 o 
  -6   4  14      159.71      154.27      4.81 o 
  -5   4  14      325.05      318.29      7.41 o 
  -4   4  14       81.37       68.18      3.26 o 
  -3   4  14      315.67      319.71      7.43 o 
  -2   4  14       16.64       14.82      3.06 o 
  -1   4  14       87.18       75.07      4.86 o 
   0   4  14        1.20        4.60      1.86 o 
   1   4  14      113.92      109.60      6.31 o 
   2   4  14      189.78      169.04     31.44 o 
   3   4  14      786.61      819.48     20.49 o 
   4   4  14      205.81      195.12      8.84 o 
   5   4  14      133.82      135.59      8.37 o 
   6   4  14       43.88       42.11      8.93 o 
  -8   5  14      312.63      304.77     15.00 o 
  -7   5  14       98.32       96.18      4.67 o 
  -6   5  14        1.16        1.47      1.51 o 
  -5   5  14      156.39      134.13     21.27 o 
  -4   5  14      104.52      108.37      4.31 o 
  -3   5  14      187.94      160.14     29.69 o 
  -2   5  14        2.53        6.47      1.93 o 
  -1   5  14       30.48       23.48      3.95 o 
   0   5  14       13.37        4.92      3.15 o 
   1   5  14      304.92      332.98      9.06 o 
   2   5  14      232.16      250.22      6.85 o 
   3   5  14       33.12       15.66      7.03 o 
   4   5  14      108.61      109.50      6.18 o 
   5   5  14      563.32      596.09     20.75 o 
   6   5  14      179.41      173.74     35.47 o 
  -7   6  14      124.82      124.31      6.63 o 
  -6   6  14      175.62      202.51      7.12 o 
  -5   6  14        0.09        2.50      2.08 o 
  -4   6  14       75.37       70.29     10.47 o 
  -3   6  14       18.94       18.32      3.09 o 
  -2   6  14        9.37       12.73      2.72 o 
  -1   6  14        7.06        4.17      2.05 o 
   0   6  14      253.71      261.25      8.88 o 
   1   6  14      229.34      221.74      8.49 o 
   2   6  14        1.37        3.89      2.11 o 
   3   6  14       47.86       36.03      6.96 o 
   4   6  14      324.73      335.64      8.94 o 
   5   6  14       74.94       70.84      6.18 o 
  -6   7  14        0.03        3.38      2.04 o 
  -5   7  14       43.26       37.33      9.21 o 
  -4   7  14        2.37        2.50      2.30 o 
  -3   7  14       79.15       67.58     13.28 o 
  -2   7  14        4.35        4.69      1.81 o 
  -1   7  14      168.59      183.40      7.68 o 
   0   7  14       44.37       27.40      9.13 o 
   1   7  14       17.19       13.92      3.94 o 
   2   7  14        6.12        5.51      2.15 o 
   3   7  14      144.90      161.41      6.03 o 
   4   7  14       24.19       21.43      4.23 o 
  -5   8  14      190.81      199.94     13.34 o 
  -4   8  14      101.30      102.15      9.07 o 
  -3   8  14        1.87        2.74      1.82 o 
  -2   8  14      142.51      144.66      5.70 o 
  -1   8  14       50.32       23.49     11.73 o 
   0   8  14      108.45      113.42      4.82 o 
   1   8  14        8.50        7.57      2.09 o 
   2   8  14       99.43       96.42     21.07 o 
   3   8  14       61.92       61.36      6.01 o 
  -2   9  14       24.01       21.01      8.16 o 
  -1   9  14        6.01       10.11      2.20 o 
  -8   1  15        5.74        4.63      1.72 o 
  -7   1  15        3.69        6.01      1.67 o 
  -6   1  15      226.79      232.15      9.20 o 
  -5   1  15     1142.99     1180.70     23.51 o 
  -4   1  15      140.34      148.92      3.67 o 
  -3   1  15       74.78       71.10      5.08 o 
  -2   1  15       69.58       60.73     10.57 o 
  -1   1  15      603.98      628.20     18.47 o 
   0   1  15       58.79       48.48      7.60 o 
   1   1  15      108.73      101.73      5.81 o 
   2   1  15      130.50      121.21      5.79 o 
   3   1  15      432.45      483.28     12.16 o 
   4   1  15       11.62       10.61      4.39 o 
   5   1  15        0.02        5.02      2.68 o 
   6   1  15       22.93       16.24      3.57 o 
  -8   2  15      243.69      250.71      5.36 o 
  -7   2  15      552.03      560.79     12.02 o 
  -6   2  15      286.55      273.82      8.73 o 
  -5   2  15        5.36        3.92      1.57 o 
  -4   2  15      209.35      218.51      5.30 o 
  -3   2  15      150.35      142.02     24.83 o 
  -2   2  15      228.84      211.45     10.31 o 
  -1   2  15        5.80        5.56      2.91 o 
   0   2  15      753.02      778.28     17.55 o 
   1   2  15      294.97      272.88     65.08 o 
   2   2  15      195.09      183.22      7.23 o 
   3   2  15      116.67      118.27      6.47 o 
   4   2  15       77.33       79.67      7.38 o 
   5   2  15        0.33        4.84      2.22 o 
   6   2  15       41.35       41.90      8.08 o 
  -8   3  15        0.50        2.68      1.36 o 
  -7   3  15       27.50       17.59      3.89 o 
  -6   3  15       84.10       80.75      4.57 o 
  -5   3  15      173.39      179.48      8.73 o 
  -4   3  15      201.32      147.68     59.73 o 
  -3   3  15        0.26        1.98      1.62 o 
  -2   3  15       18.10       15.92      4.16 o 
  -1   3  15        1.07        2.78      2.10 o 
   0   3  15      243.51      232.84      7.93 o 
   1   3  15      134.32      153.57      6.95 o 
   2   3  15      128.65      121.93      6.47 o 
   3   3  15       67.01       64.51     10.78 o 
   4   3  15      390.16      345.69     76.90 o 
   5   3  15      616.29      680.65     17.92 o 
  -7   4  15       21.75       12.94      2.98 o 
  -6   4  15       57.69       46.08      9.48 o 
  -5   4  15       31.47       31.28      5.68 o 
  -4   4  15       55.65       16.00     12.80 o 
  -3   4  15       55.64       21.59     14.71 o 
  -2   4  15       18.40       20.72      4.10 o 
  -1   4  15        2.24        5.45      1.44 o 
   0   4  15      139.78      141.94      6.60 o 
   1   4  15       10.17        8.48      3.72 o 
   2   4  15      157.92      158.34      7.20 o 
   3   4  15      104.33      107.28      6.63 o 
   4   4  15        7.61        6.23      2.56 o 
   5   4  15       37.27       34.79      6.24 o 
  -7   5  15      111.24      128.30      7.70 o 
  -6   5  15      248.29      251.50     14.37 o 
  -5   5  15       27.38       19.46      3.23 o 
  -4   5  15        3.49        5.09      2.18 o 
  -3   5  15      161.22      149.08      6.91 o 
  -2   5  15        2.11        3.41      2.65 o 
  -1   5  15       46.45       41.00      9.07 o 
   0   5  15        1.40        3.63      1.87 o 
   1   5  15        1.60        5.86      1.94 o 
   2   5  15      123.50      128.27      7.57 o 
   3   5  15      316.24      332.83     18.13 o 
   4   5  15       72.33       70.81      8.23 o 
  -6   6  15        5.38        5.24      2.48 o 
  -5   6  15       53.72       13.66     11.97 o 
  -4   6  15      117.30      122.03      5.07 o 
  -3   6  15      128.36      138.45      7.30 o 
  -2   6  15        0.91        4.78      2.00 o 
  -1   6  15       36.09       26.16      6.06 o 
   0   6  15        1.06        4.48      1.61 o 
   1   6  15      340.56      358.78     10.64 o 
   2   6  15      595.28      605.03     15.42 o 
   3   6  15       69.47       16.14     20.16 o 
  -4   7  15      112.08      118.04      6.63 o 
  -3   7  15       81.09       73.63      6.63 o 
  -2   7  15       11.04        4.67      2.51 o 
  -1   7  15       41.66       26.65      6.64 o 
   0   7  15      211.10      220.10     12.36 o 
   1   7  15       40.14       30.33      7.07 o 
   2   7  15       19.17       22.35      4.96 o 
  -7   0  16      376.46      386.85      9.23 o 
  -6   0  16      100.25      102.08     27.21 o 
  -5   0  16      942.12      981.53     19.31 o 
  -4   0  16     1071.93     1122.80     18.36 o 
  -3   0  16      566.17      602.50     34.66 o 
  -2   0  16      110.81       98.06     29.74 o 
  -1   0  16      387.16      386.02     19.05 o 
   0   0  16      283.13      287.46     13.76 o 
   1   0  16      198.91      200.57     13.96 o 
   2   0  16        6.95        9.87      4.10 o 
   3   0  16      543.98      563.14     18.85 o 
   4   0  16      112.31       99.29     15.26 o 
  -7   1  16       45.99       30.65      7.46 o 
  -6   1  16      262.65      235.07     13.72 o 
  -5   1  16      145.67      143.85      5.49 o 
  -4   1  16       30.04       30.82      8.96 o 
  -3   1  16      152.04      163.02      8.94 o 
  -2   1  16      615.67      652.78     27.10 o 
  -1   1  16       78.43       21.88     28.43 o 
   0   1  16      171.06      187.49     10.24 o 
   1   1  16       63.28       56.10      9.71 o 
   2   1  16      212.83      226.34      7.21 o 
   3   1  16      198.87      218.46     10.43 o 
   4   1  16        2.35        5.87      1.76 o 
  -7   2  16       58.18       38.75     10.23 o 
  -6   2  16       11.39        6.45      2.52 o 
  -5   2  16        0.00        2.92      2.67 o 
  -4   2  16        8.06        6.41      1.87 o 
  -3   2  16       58.54       52.49      9.94 o 
  -2   2  16       13.54       15.79      5.72 o 
  -1   2  16        6.02        4.56      2.25 o 
   0   2  16      120.23      120.92      5.55 o 
   1   2  16        4.60        6.05      2.50 o 
   2   2  16       77.43       94.37      9.51 o 
   3   2  16       88.17       87.39      8.36 o 
   4   2  16       28.55       23.81      5.92 o 
  -6   3  16      205.73      203.84      8.97 o 
  -5   3  16       14.91        9.00      2.74 o 
  -4   3  16       83.63       51.68     27.13 o 
  -3   3  16        5.40        4.46      2.48 o 
  -2   3  16      293.17      311.35     11.59 o 
  -1   3  16       30.58       24.09      5.26 o 
   0   3  16       94.93       88.78     11.90 o 
   1   3  16        0.01        3.78      2.62 o 
   2   3  16       48.13       37.14      6.82 o 
   3   3  16      216.85      217.24      9.70 o 
   4   3  16       20.41       10.62      4.89 o 
  -5   4  16      193.50      207.35      7.37 o 
  -4   4  16      728.19      803.72     19.87 o 
  -3   4  16        0.46        3.02      2.08 o 
  -2   4  16        2.78        4.32      2.36 o 
  -1   4  16        0.24        4.34      1.99 o 
   0   4  16      288.44      297.05      9.34 o 
   1   4  16       18.00       14.72      2.89 o 
   2   4  16      114.86      134.84      5.68 o 
   3   4  16        9.95        7.38      2.01 o 
  -5   5  16       86.36       55.59     26.85 o 
  -4   5  16        8.01        6.85      2.60 o 
  -3   5  16       37.80       34.08      9.05 o 
  -2   5  16        5.53        6.36      1.92 o 
  -1   5  16        0.61        1.31      4.75 o 
   0   5  16      281.87      287.52      8.83 o 
   1   5  16       51.10       44.10     11.05 o 
   2   5  16      416.87      330.79    114.45 o 
  -3   6  16       90.79       86.09     10.68 o 
  -2   6  16       14.11        7.96      2.39 o 
  -1   6  16        5.30        4.24      1.83 o 
   0   6  16       16.52       12.69      2.58 o 
  -5   1  17       13.78        7.59      3.25 o 
  -4   1  17       18.65       29.44      6.00 o 
  -3   1  17      116.82      115.69      5.99 o 
  -2   1  17       73.13       74.61     14.47 o 
  -1   1  17      103.56      101.52     19.57 o 
   0   1  17       44.16       41.37     10.70 o 
   1   1  17       43.23       14.16     11.84 o 
   2   1  17       10.90        6.78      2.51 o 
  -4   2  17      165.83      176.18      9.38 o 
  -3   2  17       36.84       31.51     10.26 o 
  -2   2  17      194.73      211.95      8.68 o 
  -1   2  17      338.35      374.63     13.08 o 
   0   2  17       24.88       22.73      5.74 o 
   1   2  17        2.30        2.65      2.93 o 
   2   2  17       80.84       73.93     17.93 o 
  -4   3  17      211.14      214.50      9.70 o 
  -3   3  17      271.52      298.84      8.94 o 
  -2   3  17      346.47      405.28     30.41 o 
  -1   3  17       12.32       12.44      3.71 o 
   0   3  17      246.94      263.67     16.18 o 
   1   3  17      198.37      224.28      9.29 o 
  -2   4  17       77.43       85.43     11.49 o 
  -1   4  17        0.05        2.84      1.66 o 
                                                 
